# Supplementary material for: All-trans retinoic acid enhances, and a pan-RAR antagonist counteracts, the stem cell promoting activity of EVI1 in acute myeloid leukemia
Source: Cell Death Dis. 2019 Dec 10;10(12):944. doi: 10.1038/s41419-019-2172-2 (PMC6904467; doi:10.1038/s41419-019-2172-2)
Supplement: Supplementary file 11 — Supplemental Table S2 [file 41419_2019_2172_MOESM11_ESM.xlsx]

## Sheet: S2A# Er_D_FDR 0.05
Gene	log2FoldChange	p-value	FDR	shCtrl_DMSO	shEvi1_DMSO
Ism1	7.28273	1.01141e-06	2.79192e-05	69.4946	0.482481
Cttnbp2nl	7.06143	2.46946e-11	1.64382e-09	119.215	0.964961
Pla2r1	6.74626	4.19329e-06	0.000101134	47.8003	0.482481
Phf11b	6.29574	2.48003e-05	0.000505952	35.0844	0.482481
Arhgap24	5.83529	2.47802e-14	2.38566e-12	101.51	1.78999
Ifi209	5.75237	3.02939e-28	8.40224e-26	216.159	4.13243
Npas2	5.62541	1.67492e-07	5.38981e-06	44.1265	0.964961
Emp1	5.47817	2.38309e-08	9.01317e-07	1218.26	27.4242
Qpct	5.27875	7.81671e-16	9.29152e-14	103.531	2.68499
Siglec1	5.23016	4.98718e-13	3.97915e-11	83.5652	2.27247
C1qtnf6	5.22942	2.79983e-41	1.63076e-38	301.235	8.12493
Atp6v0d2	5.19967	4.45017e-15	4.93714e-13	99.1345	2.89488
Colec12	5.15448	3.21612e-10	1.69523e-08	612.068	17.2921
Ifi207	5.12037	1.79751e-30	5.81644e-28	202.069	6.06235
LOC100038947	5.07309	5.70443e-08	2.00758e-06	45.1344	1.37748
March1	5.06434	5.94032e-15	6.2908e-13	119.193	3.57998
Rasgrp3	5.03637	2.37444e-41	1.45578e-38	332.463	9.83768
Klk9	5.02474	1.4103e-08	5.5315e-07	43.8194	1.44744
Trem2	5.01369	4.77572e-08	1.72236e-06	684.38	21.2918
Tnfsf8	4.9957	9.62093e-10	4.63414e-08	57.0646	1.85996
Ptgfrn	4.98852	1.75294e-14	1.7453e-12	84.7001	2.68499
2510009E07Rik	4.9713	1.97576e-08	7.52144e-07	71.803	2.4124
Vcan	4.95377	7.60502e-74	1.26558e-70	784.229	25.2625
Skida1	4.92164	1.0837e-22	2.25428e-20	149.206	5.09739
Sdc4	4.84228	1.41005e-10	7.9736e-09	835.639	29.2841
Ifi204	4.83446	7.34572e-09	3.04521e-07	51.5518	1.92992
Mx1	4.76822	2.38221e-07	7.38043e-06	36.6511	1.44744
4921529L05Rik	4.74658	1.44853e-29	4.32664e-27	235.348	8.4602
Angptl2	4.74421	1.19489e-30	4.09391e-28	524.088	19.8371
Arhgap22	4.70612	3.42958e-17	4.75609e-15	92.8982	3.57998
Lpl	4.69353	1.41241e-27	3.82631e-25	2170.97	84.166
Akr1b8	4.67533	6.70065e-35	3.00215e-32	366.96	14.5298
F13a1	4.63978	4.3103e-08	1.56909e-06	1831.6	73.5805
Synpo	4.58415	1.69392e-06	4.49487e-05	32.4877	1.44744
Dok7	4.53308	2.43323e-31	9.14344e-29	280.775	12.3273
Car5b	4.50384	4.76291e-09	2.03406e-07	51.2199	2.4124
Zcchc24	4.49105	3.36894e-26	8.72106e-24	149.539	6.53756
Ctss	4.48306	3.65445e-08	1.34293e-06	1182.18	52.9811
B3galnt1	4.481	4.34058e-13	3.5551e-11	78.6273	3.37009
Ifi203	4.46536	8.72304e-14	7.93865e-12	233.302	10.7472
Chil3	4.44569	4.40006e-11	2.77061e-09	58.1332	2.68499
Msr1	4.44386	2.23092e-06	5.78798e-05	920.119	42.3738
Tgfbi	4.4337	3.83464e-10	1.97654e-08	332.897	15.572
Nlrc5	4.4073	3.27766e-25	8.12371e-23	289.695	13.9847
Tlr8	4.34244	2.70048e-09	1.20929e-07	74.5039	3.85985
Fn1	4.33843	1.21176e-08	4.77796e-07	453.943	22.5221
Tbc1d9	4.30391	2.7896e-08	1.04489e-06	44.3957	2.34244
AA467197	4.23733	0.000812239	0.0105014	950.23	50.4433
Bst1	4.21714	7.07958e-05	0.00127073	278.047	15.0196
Pid1	4.20627	4.65495e-31	1.6432e-28	256.156	14.0473
Kcnk13	4.17413	1.02387e-10	5.99349e-09	65.3189	3.78988
Nrp1	4.15755	1.10063e-09	5.19077e-08	205.32	11.6422
Fam78b	4.13482	4.23911e-31	1.54317e-28	180.544	10.3974
Dhrs3	4.13412	2.95319e-10	1.59267e-08	865.649	49.4638
Tlr7	4.06303	3.20654e-22	6.33101e-20	257.781	15.7047
Nrp2	4.04025	5.98008e-34	2.32206e-31	262.505	15.9
Ly6a	4.03783	6.09701e-09	2.57334e-07	191.652	11.8521
Ccl2	4.01207	6.45058e-07	1.85997e-05	974.182	60.4836
Olfm1	3.98995	4.34815e-88	1.01303e-84	872.838	55.2172
H2-Aa	3.98536	6.05753e-24	1.41128e-21	214.837	13.8447
BC021767	3.98423	1.97889e-13	1.72031e-11	100.009	6.47487
Ghr	3.96825	1.11371e-06	3.04545e-05	34.4865	2.13254
Cd74	3.96559	7.23927e-07	2.06213e-05	1081.07	69.3009
Il7r	3.92278	1.12339e-17	1.6358e-15	192.221	12.8798
Clec4n	3.90048	2.57748e-05	0.000523997	589.136	39.5489
Arhgap12	3.88737	6.74597e-20	1.17289e-17	111.921	7.57248
Cysltr1	3.88164	1.04387e-09	4.94312e-08	66.4059	4.61491
Fam198b	3.87503	3.2606e-27	8.63245e-25	144.157	10.0549
Abcb4	3.86756	7.64508e-36	4.04807e-33	201.009	13.6975
Selp	3.86359	2.5772e-07	7.92133e-06	32.6267	2.34244
Camk2d	3.86331	5.62567e-15	6.01224e-13	77.1861	5.16008
Dab2	3.85945	1.49947e-135	8.73363e-132	2087.99	143.73
Oasl2	3.8551	1.02007e-09	4.87002e-08	65.4999	4.68488
Sell	3.85158	7.40082e-10	3.63764e-08	2657.85	184.232
Fam20c	3.85038	1.47146e-187	1.71411e-183	2047.94	141.59
Gfra1	3.8327	3.26265e-19	5.27869e-17	101.877	7.2999
Prr5l	3.82341	7.74076e-09	3.1863e-07	57.3096	4.13243
Mmp12	3.80782	6.05969e-08	2.10087e-06	1890.01	135.077
Ltc4s	3.79811	4.93087e-05	0.000933979	43.2468	3.0975
Plau	3.78943	1.37288e-16	1.77696e-14	621.388	45.1069
Stac2	3.77668	8.32419e-13	6.50795e-11	144.698	10.8172
Lsp1	3.76616	3.75815e-05	0.000740757	2430.3	178.71
Acvr1	3.75566	7.60709e-10	3.72332e-08	53.6554	3.92253
Cp	3.75182	4.30588e-09	1.86466e-07	41.7792	3.0975
Csf1r	3.74215	2.23145e-95	8.66471e-92	1461.98	109.966
P2ry13	3.73738	8.60501e-09	3.51718e-07	41.4111	3.0975
Sphk1	3.73575	8.05414e-12	5.68975e-10	65.9435	5.09739
Ccl12	3.73249	3.30167e-06	8.23578e-05	36.1674	2.82492
Fabp4	3.70512	1.15923e-10	6.71832e-09	76.5741	5.99239
Vwf	3.69038	1.26416e-17	1.81806e-15	486.065	37.9542
Npy	3.63337	1.81742e-08	6.94133e-07	38.9461	3.23743
Klk1b11	3.62835	0.000499969	0.00694177	104.617	8.54472
Hpse	3.62241	1.79111e-24	4.25809e-22	2139.41	174.03
Clec5a	3.60912	4.80575e-05	0.000914741	835.397	68.5386
Gprc5b	3.60351	6.52973e-12	4.66655e-10	70.0165	5.71253
Itga1	3.59995	4.10881e-30	1.25957e-27	252.924	20.8575
Gem	3.59287	2.22467e-34	9.25543e-32	626.975	52.3368
Mmp14	3.58537	2.29824e-07	7.15834e-06	72.1684	6.20228
Liph	3.57809	5.64203e-07	1.639e-05	31.9824	2.75495
Mmp13	3.54831	1.88033e-21	3.59082e-19	269.902	23.3471
Fggy	3.54707	1.02628e-08	4.1511e-07	41.4857	3.51002
Dock7	3.53869	2.55041e-15	2.91272e-13	226.561	19.6972
Mpeg1	3.52435	2.44077e-07	7.54179e-06	1956.92	170.221
Ifi27l2a	3.51827	1.48249e-09	6.853e-08	99.22	8.81731
Frmd4b	3.51791	1.75863e-10	9.70915e-09	56.5146	5.09739
Ccl24	3.51431	6.222e-08	2.14661e-06	60.7887	5.30001
C1qa	3.50512	8.47331e-06	0.000190125	100.839	9.0272
Ank	3.50007	3.0222e-71	3.91173e-68	688.289	60.7825
Ptpro	3.49814	5.92616e-18	8.73847e-16	100.941	9.01992
Mmp8	3.49484	6.15271e-05	0.0011234	1633.7	144.999
Gdf15	3.46768	5.34646e-11	3.31281e-09	77.7955	6.88011
Plxnb2	3.46404	1.59241e-90	4.63748e-87	2048.91	185.143
Dock4	3.46089	0.000108846	0.00186737	40.5651	3.78988
Chst1	3.42102	4.65636e-07	1.36975e-05	33.4057	3.0975
Card11	3.41991	1.65835e-21	3.21969e-19	103.93	9.28523
Klf4	3.40316	1.18616e-10	6.74026e-09	61.6398	5.92242
Pdpn	3.39886	1.03995e-08	4.19182e-07	206.184	19.7744
5830444B04Rik	3.39635	1.54512e-10	8.61203e-09	61.2513	5.85246
Mertk	3.38358	0.000916792	0.0116464	34.167	3.37736
Cds1	3.37158	3.01937e-10	1.60606e-08	46.0501	4.54494
Sulf2	3.36348	2.07467e-43	1.42164e-40	323.369	31.9545
Shtn1	3.36007	1.81842e-19	3.0261e-17	109.308	10.6
Gpnmb	3.35962	0.000561486	0.00763214	4496.63	438.164
Ifitm3	3.3374	3.95078e-53	4.18388e-50	1097.67	108.777
Rgs16	3.31484	1.62826e-13	1.43694e-11	117.426	12.0547
Lyz2	3.30835	3.15836e-06	7.94639e-05	9617.78	971.019
Cnn3	3.30455	2.73602e-50	2.45169e-47	392.151	39.8623
Serpinf1	3.30451	7.34969e-17	9.84099e-15	121.66	12.0402
Wfdc21	3.28035	2.74019e-11	1.79328e-09	73.5338	7.57248
Jam2	3.27646	3.27358e-06	8.18325e-05	54.8801	5.57259
Car4	3.26527	1.18845e-07	3.94424e-06	1274.53	132.614
Wfdc17	3.26175	0.0016301	0.01869	1008.39	105.222
Eps8l1	3.23541	5.91109e-11	3.62412e-09	67.6494	7.2999
Cd40	3.22769	3.22075e-07	9.71984e-06	33.7282	3.71991
8430408G22Rik	3.20545	2.84007e-07	8.61563e-06	41.6531	4.61491
Igf1	3.17057	0.000335127	0.00494164	89.3573	10.0621
Plscr4	3.16731	0.00180039	0.0201855	42.3672	4.82481
Plod2	3.16508	3.60799e-10	1.88473e-08	251.274	28.2419
3110043O21Rik	3.16185	1.51098e-09	6.95706e-08	51.7166	5.78249
Bcl6b	3.1375	1.22156e-06	3.28638e-05	31.3581	3.57998
Marcks	3.13395	9.735e-06	0.000215186	31.7483	3.71991
Lrp1	3.11553	3.11376e-44	2.26701e-41	2874.03	331.256
Rtl5	3.11137	5.12842e-08	1.83254e-06	38.0096	4.26508
Rin2	3.10674	3.79872e-12	2.7831e-10	201.31	23.4798
Fam83f	3.10411	0.000312271	0.00466963	43.9981	5.23732
Gm128	3.08578	3.51541e-08	1.30003e-06	49.9271	6.06235
Tmem176b	3.08541	8.09308e-11	4.81833e-09	49.0151	5.71253
Spp1	3.06005	4.17407e-15	4.67536e-13	41151.7	4934.36
Ube2l6	3.05941	4.45041e-14	4.18087e-12	100.235	12.0475
6430548M08Rik	3.05754	4.907e-09	2.08619e-07	147.706	17.9072
Ephb2	3.054	5.32442e-08	1.89676e-06	40.6064	4.88749
Abca1	3.04067	3.1586e-09	1.40437e-07	113.406	14.0546
Il33	3.0206	5.20345e-11	3.24144e-09	61.509	7.64245
Clu	3.01313	3.1548e-06	7.94639e-05	32.6907	4.13243
Igfbp7	3.01268	3.01628e-06	7.63839e-05	36.4276	4.61491
Clec4a1	2.99764	3.11214e-05	0.00062184	32.6329	4.2024
Cd28	2.9914	2.92308e-16	3.62244e-14	2101.09	263.871
Rgl1	2.98815	9.53663e-11	5.6392e-09	143.119	18.1798
Cdk14	2.98653	1.19891e-13	1.08264e-11	117.962	15.1522
Atp9a	2.98118	3.90318e-11	2.49825e-09	126.538	16.3271
Apbb2	2.97456	1.88622e-17	2.67958e-15	112.888	14.6698
P2ry6	2.97321	4.61912e-07	1.36223e-05	41.8211	5.30001
Cfb	2.9714	5.16783e-07	1.51257e-05	57.0402	7.43983
Ly6k	2.96895	5.70255e-11	3.51476e-09	153.882	19.9071
Ms4a7	2.96061	0.000337048	0.00496322	36.0458	4.75484
Mndal	2.95286	0.000558001	0.00760252	337.346	43.6813
Ednrb	2.94577	6.29993e-05	0.00114668	35.0986	4.68488
Lamc1	2.93733	1.11901e-59	1.30353e-56	1764.08	229.809
Eps8	2.93256	4.56414e-06	0.00010895	298.436	39.269
Nlrp3	2.92519	0.000134491	0.00223972	618.058	81.5028
Lims2	2.91434	2.21759e-07	6.92567e-06	46.8703	6.19501
Igf2bp2	2.90139	3.5541e-29	1.03504e-26	398.449	53.8542
Acod1	2.90078	0.0038023	0.036276	66.6848	9.0272
Ccl7	2.89299	1.02143e-05	0.000224502	345.006	46.6461
Hivep3	2.88456	4.45264e-09	1.91398e-07	59.6977	8.26486
Gm12250	2.88272	3.57301e-09	1.57064e-07	45.8312	6.19501
Dse	2.87773	8.43912e-25	2.04807e-22	212.04	28.8425
Serpinb10	2.87204	2.0269e-09	9.15168e-08	197.566	27.207
Maf	2.86467	0.000216458	0.00342133	50.6366	7.09728
Ceacam2	2.86424	6.22481e-05	0.00113479	43.2306	6.06235
Rora	2.84545	3.45239e-06	8.48457e-05	32.3803	4.61491
Irf8	2.84274	1.15382e-45	9.60064e-43	1240.82	173.069
Tmem140	2.84171	0.00106816	0.0132513	53.8808	7.64973
C1qc	2.83732	9.82515e-05	0.00170571	189.295	26.6691
Slc37a2	2.83081	1.90107e-13	1.66508e-11	118.719	16.9422
Tmem176a	2.82319	7.51281e-07	2.12925e-05	31.7537	4.54494
Plxdc2	2.81921	1.19929e-08	4.75188e-07	64.1166	9.29979
Slc24a5	2.80642	0.000371407	0.00540815	53.4822	7.49524
Dusp22	2.79512	2.50041e-15	2.90905e-13	122.398	17.4102
Slc30a4	2.79193	3.63886e-08	1.34143e-06	52.0195	7.43255
Mafb	2.78174	7.30194e-07	2.07464e-05	56.6919	8.47476
Slc15a3	2.77408	7.56987e-73	1.10227e-69	770.028	112.552
AU022793	2.77103	6.28816e-07	1.81764e-05	254.592	37.549
Fads3	2.76496	3.98817e-11	2.5387e-09	92.3034	13.8447
Gcnt2	2.76289	2.08311e-07	6.55842e-06	119.373	17.6973
Cybb	2.75587	3.49476e-19	5.50141e-17	1551.55	229.536
Pde7b	2.75074	1.18646e-09	5.55063e-08	59.056	8.53017
Fblim1	2.73438	1.99373e-19	3.27112e-17	557.484	83.7025
Cx3cr1	2.73221	9.73854e-10	4.66849e-08	62.6711	9.64234
Myof	2.72461	2.70814e-07	8.2801e-06	490.51	74.3837
Lgmn	2.71955	7.48327e-09	3.09123e-07	644.333	98.088
Tmem106a	2.71144	1.40687e-12	1.0642e-10	811.204	124.098
Sdc3	2.70519	1.18037e-10	6.74026e-09	3001.37	460.431
Rbpms	2.70338	3.30467e-12	2.4677e-10	77.2851	11.5577
Tnfsf12	2.69936	1.84618e-09	8.36815e-08	227.134	35.2692
Epas1	2.69252	7.1259e-19	1.10679e-16	117.209	17.8227
Enpp1	2.68341	8.64224e-24	1.97399e-21	188.447	29.3949
Il2ra	2.67789	1.10559e-19	1.89397e-17	150.938	23.6124
Col19a1	2.67756	4.9194e-08	1.76761e-06	125.834	19.9071
Csf1	2.67438	6.03424e-20	1.06504e-17	1285.34	201.521
Fmn1	2.67298	0.000463679	0.00654714	80.834	12.5154
Rhoc	2.67162	0.000530643	0.00725524	572.581	89.9558
Nos2	2.66838	1.62364e-07	5.25382e-06	48.6514	7.78238
Hook1	2.66248	5.8243e-08	2.04221e-06	71.5878	11.5023
Cacna1b	2.65082	2.0053e-13	1.73035e-11	87.5039	14.1873
Rgs1	2.64606	1.47537e-10	8.30272e-09	81.4456	13.1524
Myl10	2.62244	2.87241e-10	1.55631e-08	666.171	108.485
Tdrkh	2.60377	1.73593e-20	3.11106e-18	218.968	36.0724
Prnp	2.59188	4.41708e-13	3.57323e-11	85.696	14.11
H2-Eb1	2.58742	8.05913e-12	5.68975e-10	116.964	19.6972
Car2	2.58426	0.00467309	0.0427962	55.989	9.43972
Car13	2.57849	6.29715e-08	2.16388e-06	52.8897	8.81003
Plekhm3	2.57387	3.6366e-34	1.46078e-31	458.574	76.528
Cd86	2.57107	9.6271e-10	4.63414e-08	201.705	33.5682
Tpd52	2.56768	2.95438e-82	5.73592e-79	1021.95	172.3
Mecom	2.56729	1.74066e-07	5.58593e-06	155.885	26.5918
Ccr5	2.5633	0.000208237	0.00330035	258.856	43.9539
Pmp22	2.5612	0.00350496	0.0340812	486.951	82.6005
Anpep	2.55968	3.25237e-07	9.78988e-06	183.704	31.2622
Tmlhe	2.55414	7.44764e-05	0.0013286	43.3111	7.57976
Notch4	2.53335	6.56663e-08	2.24325e-06	149.744	26.0321
Hmgn3	2.53267	9.69722e-15	9.90903e-13	226.056	38.5956
Gja1	2.5321	0.00348427	0.0339083	65.6133	11.2079
Ifitm1	2.52021	3.66516e-09	1.60509e-07	3110.41	542.504
Tsc22d1	2.50949	1.32501e-35	6.26325e-33	432.631	75.5703
Akt3	2.49885	9.96804e-17	1.31952e-14	135.059	23.7451
Naip1	2.48678	0.00214509	0.0231586	59.939	10.8172
Ms4a6d	2.48554	2.20075e-16	2.8172e-14	165.748	29.4576
Tnfrsf11a	2.46095	2.2424e-09	1.00856e-07	58.5996	10.6
Tns1	2.43838	5.53108e-14	5.11361e-12	408.561	75.8312
Aff3	2.43603	6.99602e-09	2.92103e-07	179.535	33.5492
Cpne7	2.42122	2.58689e-08	9.75233e-07	77.6242	14.3127
Tcf4	2.41774	1.67259e-09	7.64077e-08	2061.56	385.474
Uchl1	2.41759	2.51035e-11	1.66154e-09	68.7365	12.6626
Ccl3	2.41394	1.64479e-08	6.36551e-07	8490.31	1593.35
St6gal1	2.40927	7.9166e-08	2.67306e-06	37.8447	7.02004
Arap2	2.40844	4.88798e-18	7.30001e-16	311.527	58.5027
Tnni2	2.40559	4.77989e-15	5.20383e-13	139.995	26.5073
Slc41a2	2.39938	2.06331e-06	5.38911e-05	133.565	25.5569
Homer2	2.39813	1.80701e-07	5.76709e-06	69.3905	13.0051
Zc3h12c	2.39362	1.25464e-11	8.49729e-10	219.064	42.0094
Mitf	2.38365	8.47302e-09	3.47543e-07	149.613	28.7798
Pld2	2.38065	4.29554e-12	3.108e-10	88.4606	17.2148
Il6st	2.37746	3.18384e-11	2.04909e-09	592.443	113.746
Rasgef1b	2.37359	6.15977e-15	6.46443e-13	146.089	27.9402
Slc11a1	2.35206	2.93428e-08	1.09556e-06	566.926	111.211
Mrc1	2.34679	0.00309415	0.0310187	102.672	20.3269
Cd302	2.33313	3.38226e-19	5.39726e-17	163.272	32.3525
Slc18a2	2.33254	6.4515e-15	6.71014e-13	161.83	31.8627
Rassf4	2.32603	1.57773e-44	1.22527e-41	517.946	103.113
Sdc1	2.32372	5.35867e-07	1.56058e-05	371.79	74.0311
Capn5	2.32182	5.66806e-05	0.00104474	206.087	41.4788
Col23a1	2.32151	1.14536e-07	3.82301e-06	59.9878	11.9775
Stra6l	2.31989	2.7165e-06	6.90928e-05	40.0474	8.05496
Dennd5b	2.31447	3.79372e-05	0.000746504	52.3547	10.7472
Mt2	2.3129	6.43981e-52	6.25145e-49	1140.31	228.781
Epb41l4b	2.29895	0.000467327	0.00658018	37.8737	7.78238
Slco2b1	2.29688	0.00121427	0.0146733	108.845	21.9333
Whrn	2.29572	4.47071e-05	0.000859375	30.5844	6.26497
Mfsd7a	2.29364	1.14608e-16	1.50007e-14	148.316	30.22
Ccl4	2.29285	0.00412915	0.0387922	5610.03	1144.96
Xdh	2.2805	6.96796e-06	0.000159783	596.409	122.938
Lrrc39	2.27964	8.41567e-12	5.87031e-10	101.057	20.7176
Tifa	2.27168	9.84957e-21	1.82123e-18	197.401	41.387
Irf4	2.26123	2.4722e-06	6.32937e-05	42.4745	8.81003
S100a4	2.26065	0.000497176	0.00691122	2580.79	538.717
Six1	2.25749	8.01389e-07	2.24949e-05	52.3405	10.7327
Rbm47	2.24504	8.2943e-14	7.6079e-12	101.09	21.27
Calcrl	2.2443	3.17649e-10	1.68195e-08	270.891	57.2797
Epb41l1	2.23146	9.69219e-05	0.00168514	78.2433	16.7323
Rnase6	2.23124	0.000125627	0.00211479	34.1617	7.43983
Fbxo10	2.21651	3.34637e-06	8.29401e-05	39.0661	8.32755
Mtss1	2.21477	4.49529e-13	3.61142e-11	598.051	128.633
Gipr	2.21472	3.39456e-10	1.78123e-08	229.777	49.6446
Insl6	2.21371	6.98028e-07	2.00279e-05	43.684	9.5024
Rapgef5	2.21135	6.29937e-06	0.00014647	39.779	8.74734
Slfn5	2.19767	1.55454e-09	7.12945e-08	208.59	45.7993
Rab38	2.17011	1.1088e-06	3.04483e-05	58.0268	12.9425
Mr1	2.15871	1.80628e-15	2.12539e-13	127.947	28.9897
St3gal1	2.15719	4.2959e-06	0.000103181	822.071	184.505
Creb5	2.15575	5.00268e-06	0.000118468	48.2589	11.0198
Rai14	2.15559	1.86903e-34	8.06384e-32	443.531	99.1828
Gdpd1	2.15287	1.23914e-05	0.000267807	35.499	7.91503
Satb1	2.14919	1.47511e-19	2.49038e-17	286.055	64.3552
Fcgrt	2.14714	0.000780184	0.0101546	109.355	24.8718
Adgra2	2.1438	2.16582e-13	1.84158e-11	419.956	94.5388
Sh3pxd2b	2.13895	5.7393e-40	3.18367e-37	583.998	132.795
Abcc3	2.1388	0.000174243	0.00281519	102	23.2772
Il6ra	2.12958	6.79249e-11	4.12113e-09	109.863	25.4097
Hmox1	2.12337	3.34969e-09	1.47805e-07	7209.94	1654.79
Scimp	2.10658	0.00128307	0.0153503	31.4554	7.43983
Mcub	2.10399	1.3723e-07	4.50308e-06	162.122	37.9469
Clmn	2.08036	1.03791e-06	2.85831e-05	50.7202	12.0475
Lhfp	2.07593	4.15986e-05	0.000807787	32.092	7.71241
Zcchc3	2.07436	0.00264647	0.0273546	143.87	33.9735
Serpina3f	2.06774	0.00123578	0.0148868	38.1687	9.22982
Prkch	2.0649	0.000168837	0.00273926	123.247	29.4649
Serpinb9g	2.0549	0.00193506	0.021353	30.5601	7.22265
Serpine2	2.04733	1.24891e-05	0.00026892	194.135	47.254
Cav2	2.03728	6.25276e-12	4.4962e-10	230.192	56.3221
Cxcl14	2.03344	1.0807e-10	6.29452e-09	75.4794	17.8854
Gbp8	2.02713	0.00123106	0.0148454	69.5641	17.2221
C3ar1	2.01737	0.000629727	0.00843183	256.396	63.5111
F7	2.01173	0.00461668	0.0423462	2237.17	554.897
Foxd1	2.01035	1.24638e-14	1.26253e-12	109.126	26.8426
1700025G04Rik	2.0062	8.05819e-23	1.70672e-20	279.049	69.1027
Lpar1	1.99773	1.16771e-05	0.000253782	56.6494	14.18
Fam110c	1.99681	0.00301884	0.0303421	112.947	28.4518
Gpr35	1.99296	0.00109334	0.0134918	115.838	29.2768
Rian	1.98904	3.15746e-06	7.94639e-05	58.6428	14.9423
Cdh17	1.98056	0.000575493	0.00779094	169.171	43.0516
P4ha2	1.96689	4.34024e-08	1.57506e-06	356.742	91.5213
Clec4d	1.96653	2.97765e-10	1.59777e-08	1113.57	285.219
Alcam	1.96522	0.000339124	0.00498166	141.024	36.2196
Atf3	1.96403	1.36546e-18	2.09293e-16	248.774	63.8173
Slc8a1	1.9598	1.67064e-07	5.38981e-06	69.0549	17.83
Matn2	1.95956	8.10706e-11	4.81833e-09	121.396	30.8978
Il13ra1	1.95512	5.5234e-08	1.95569e-06	237.733	61.4122
Nkain1	1.94925	1.24349e-05	0.000268249	179.851	46.3008
Mycn	1.93966	0.000384435	0.00556309	39.8314	10.4674
Ndrg1	1.93888	2.75065e-07	8.36616e-06	3519.26	918.195
Ephx1	1.93367	3.95048e-14	3.74139e-12	220.42	57.3279
Cd300lg	1.93324	1.83061e-05	0.000381482	128.325	33.6673
C77080	1.9275	1.78045e-10	9.78326e-09	116.84	30.7724
Plk2	1.92661	5.46884e-10	2.74597e-08	538.599	141.829
Gsap	1.91252	0.000430656	0.0061329	128.603	34.297
Rusc2	1.91251	7.24022e-07	2.06213e-05	603.914	160.576
Cpeb1	1.90954	1.11049e-08	4.46074e-07	85.6075	22.9273
Hcar2	1.90139	4.52228e-15	4.96981e-13	920.562	246.367
Dpep2	1.89888	0.00525712	0.0472168	975.377	261.636
Tnxb	1.87709	0.00273539	0.0280745	118.184	32.3044
Ptger4	1.87027	6.22845e-08	2.14661e-06	81.7961	22.5148
Ctsl	1.86995	1.30573e-13	1.17003e-11	5230.39	1431.25
Bcl2a1b	1.86721	0.000227396	0.00357345	31.492	8.81731
Ap5s1	1.86329	2.99008e-10	1.59777e-08	134.129	36.7575
St8sia4	1.85221	2.40107e-13	2.02682e-11	843.475	233.881
Cd180	1.84252	1.31269e-35	6.26325e-33	905.742	253.004
Ptprm	1.82623	0.000296556	0.00445178	29.7409	8.39751
Mgam	1.82582	1.40639e-07	4.60198e-06	263.866	74.4873
Adamtsl5	1.82151	1.37376e-13	1.2216e-11	254.122	71.9422
Cd9	1.82121	3.77419e-07	1.12444e-05	2942.26	832.725
Rab6b	1.80683	0.000117074	0.00198226	32.4236	9.15258
Fcgr1	1.79911	4.17766e-11	2.64487e-09	198.978	56.7754
4631405J19Rik	1.79677	0.00186687	0.0206919	44.3638	12.9497
Apln	1.78896	7.8098e-05	0.00138895	35.4281	10.3274
Rasa4	1.78872	1.34416e-35	6.26325e-33	586.494	169.692
4933430I17Rik	1.78667	0.00413516	0.0387922	41.2156	12.1247
Tmem268	1.78506	3.79487e-17	5.14029e-15	212.088	61.5448
P2rx7	1.77229	0.000314236	0.004693	244.769	71.4088
Cd14	1.76584	7.08699e-09	2.94844e-07	1219.96	358.178
Pde10a	1.75963	0.000192968	0.00310054	38.9705	11.3551
Tpbgl	1.75441	0.000257407	0.00398035	42.6782	12.4527
Abhd6	1.7492	2.70946e-09	1.20929e-07	120.22	35.8698
Lrrc8b	1.74225	6.99219e-06	0.000160024	121.876	36.4849
Psap	1.73932	3.96861e-10	2.03658e-08	19759.1	5918.47
Naaa	1.735	1.93695e-07	6.13141e-06	359.831	108.471
Cox4i2	1.72909	0.00403363	0.0381084	102.103	30.9269
Upp1	1.7234	0.000706183	0.00935874	361.98	109.778
Sncg	1.7186	0.00143411	0.0168364	127.596	38.9119
Rab7b	1.71127	4.39983e-09	1.89828e-07	475.41	145.339
Neo1	1.70704	4.29918e-07	1.27433e-05	83.4565	25.3952
Hdac9	1.70378	1.4541e-05	0.000310235	114.301	35.4019
Hivep2	1.70323	6.55868e-05	0.00118637	58.191	17.6128
Chst15	1.69772	3.81055e-09	1.66251e-07	95.9581	29.4576
Map3k8	1.69763	6.13527e-06	0.000143226	46.2791	14.3899
Rab11fip5	1.66616	5.07343e-15	5.47226e-13	465.965	147.206
Socs3	1.65177	4.05478e-06	9.82e-05	215.272	68.8738
St3gal2	1.65169	1.33351e-14	1.33914e-12	348.504	110.972
Tmem64	1.64764	0.00219608	0.0235998	97.712	30.9532
Prmt2	1.64446	3.62701e-12	2.68984e-10	256.078	82.067
Gzmb	1.64413	3.63255e-05	0.00071843	279.542	89.0988
Met	1.63717	1.83279e-14	1.79413e-12	349.155	112.784
Pparg	1.62171	3.19813e-15	3.61699e-13	185.372	59.9502
Ppfia4	1.61681	1.17267e-07	3.90299e-06	109.403	35.5899
Col4a2	1.60487	8.8659e-06	0.000197474	72.3859	23.9623
Nubpl	1.60414	9.31133e-07	2.58256e-05	308.451	101.084
Meg3	1.60091	0.00164122	0.0187621	49.7727	16.5997
Unc5b	1.59837	1.02571e-11	7.11222e-10	139.742	46.05
Spata6	1.59757	0.00249052	0.026078	159.651	52.4812
Bmpr2	1.59546	0.000495759	0.00689976	203.029	66.9411
Hfe	1.59511	0.000274659	0.00419505	43.8716	14.4526
Hoxa11	1.59285	1.28694e-12	9.7984e-11	330.883	110.099
Rab3il1	1.58889	1.79643e-07	5.74907e-06	78.0176	26.0248
Pcdh7	1.58464	4.38964e-23	9.46943e-21	2045.46	682.631
Fgf23	1.58408	0.000674365	0.00898819	36.4984	12.3273
Ache	1.58336	5.63508e-05	0.00104195	45.5838	15.3549
Tbc1d4	1.58043	4.16063e-05	0.000807787	100.551	33.5901
St3gal5	1.57702	2.12177e-05	0.000438235	321.014	107.679
Mamdc2	1.57459	0.00178016	0.0199972	47.2556	15.8301
Pik3r5	1.5647	2.55582e-05	0.000520503	422.312	143.033
Slc6a8	1.56309	4.999e-05	0.000942286	411.889	139.755
Adm	1.55808	0.000253952	0.00393913	49.1687	16.8023
Plcd1	1.55606	0.00143597	0.0168364	28.902	9.84495
Id2	1.55062	2.86252e-06	7.26482e-05	636.863	217.668
Isg15	1.54988	0.00194172	0.0213993	80.0704	27.5495
Dmpk	1.54865	0.000311119	0.00465839	295.688	101.311
Grk5	1.54713	0.000891586	0.0113633	128.202	44.002
Arhgap31	1.5465	1.14758e-08	4.57814e-07	897.701	307.826
Zfp783	1.53685	0.0040835	0.0385484	97.6969	33.8917
Kif5a	1.52706	0.000431329	0.00613499	51.5791	17.9699
Ptprj	1.5236	3.64833e-12	2.68984e-10	304.256	106.239
Ppm1l	1.5188	7.30919e-08	2.48236e-06	89.2099	31.2549
2010300C02Rik	1.51832	1.10883e-05	0.000241888	74.7195	26.3047
Slc27a1	1.51801	1.12401e-08	4.49953e-07	1286.12	449.445
Cadm1	1.51558	0.000820464	0.0105877	116.645	41.0517
Fbp1	1.51417	0.00356234	0.0345239	65.2514	23.0046
Trf	1.51341	0.00107561	0.0133154	704.003	246.877
Carmil1	1.50773	0.0023763	0.0251422	30.1022	10.5301
Serinc2	1.49763	1.43446e-07	4.66761e-06	134.382	47.2103
Il13	1.48703	0.000242699	0.00378475	43.502	15.4875
Bahcc1	1.47812	2.26799e-16	2.87172e-14	292.35	104.833
Cxxc5	1.4696	0.00055962	0.00761567	63.9931	23.3471
Plekha6	1.46392	9.6945e-13	7.47889e-11	141.694	50.8603
Rnase4	1.45953	1.11074e-11	7.65625e-10	251.037	91.2051
Prr15	1.45028	0.000891513	0.0113633	135.524	49.7145
Speg	1.44109	0.00273983	0.0280953	50.3874	18.6623
Klhl30	1.43981	0.00182628	0.0204364	40.452	15.0823
Mfsd9	1.43338	6.50548e-08	2.22889e-06	145.981	54.1123
Mgarp	1.42714	0.000163104	0.00265733	204.469	76.0746
Cln8	1.42354	1.2449e-20	2.26591e-18	854.286	317.699
B3gnt5	1.42352	0.00334266	0.0328873	69.8466	26.0176
Parvb	1.4176	9.41856e-26	2.38515e-23	636.103	237.907
Tmem108	1.41164	0.00342712	0.033436	45.7952	17.4247
Gm7694	1.40926	0.000982273	0.0123303	463.102	174.065
8430423G03Rik	1.40899	0.00155498	0.0179347	36.5523	13.7675
Retreg1	1.40845	3.66169e-10	1.90424e-08	448.412	169.154
Psd3	1.39706	0.00478977	0.0436931	38.5923	14.6625
Klhdc1	1.39529	0.000288895	0.0043755	144.443	55.1617
Gas7	1.395	3.76978e-10	1.95174e-08	678.738	258.157
Plek	1.38198	4.18555e-12	3.04734e-10	7072.12	2713.68
Il12rb2	1.38145	6.39891e-05	0.00116289	210.32	80.5905
Cd300e	1.38083	0.00114992	0.014056	33.4902	12.7326
Saa3	1.37998	0.000337443	0.00496322	62.9399	23.9477
Slc29a3	1.37797	1.54516e-23	3.39615e-21	441.303	169.825
Plekhg1	1.37445	0.004112	0.0387233	45.034	17.1303
Fnip2	1.37333	1.26943e-09	5.91504e-08	461.666	178.061
Tmem86a	1.36084	3.70264e-16	4.54022e-14	234.564	91.2823
Chn2	1.36045	1.79728e-08	6.88702e-07	324.332	126.165
Pi15	1.3594	0.000186865	0.00300662	190.81	74.7263
Milr1	1.35538	3.14675e-05	0.000627679	1778.41	694.793
Pde8b	1.35445	2.20965e-06	5.74559e-05	92.0281	35.8625
Plekho1	1.35165	2.84073e-13	2.38069e-11	1285.16	503.658
Trem3	1.35109	0.00216553	0.0233281	658.394	258.358
Mfap3l	1.34348	0.000984307	0.0123425	95.5852	37.4281
Lrrc8c	1.33654	0.000745198	0.00979775	447.328	177.407
Il1rl1	1.33542	1.78192e-08	6.8507e-07	465.959	184.226
Cd68	1.30809	0.00285743	0.0290963	3495.7	1412
Apold1	1.30747	0.00143663	0.0168364	53.2561	21.6198
Rrad	1.30713	0.00159691	0.0183637	42.8442	17.2775
Tcf7l2	1.30518	1.2682e-11	8.53947e-10	243.559	98.6522
Afap1l1	1.30492	1.65293e-08	6.37581e-07	170.627	68.9001
Nphp1	1.30279	0.0035684	0.0345339	93.817	37.8479
Ift81	1.29976	0.00447147	0.0413398	34.0545	13.7675
Pls1	1.29179	0.00465196	0.0426362	36.1741	14.9423
Tpm4	1.29169	3.93366e-13	3.24988e-11	3301.99	1349.36
Lynx1	1.28873	7.88879e-07	2.2251e-05	101.703	41.7922
Zfp287	1.28757	0.000926387	0.0117299	58.0358	23.7451
Nicn1	1.28353	0.000131648	0.00220658	124.905	51.0629
H2-Q10	1.27919	0.00161733	0.0185618	699.948	288.505
Nos1ap	1.27192	0.000115356	0.00196172	80.7798	33.3102
Hbegf	1.26974	1.1685e-06	3.16555e-05	253.129	104.384
Jun	1.2617	7.92512e-11	4.75875e-09	586.571	244.739
Stom	1.26128	5.68793e-09	2.40941e-07	3355.44	1400.3
Ahrr	1.25954	0.000968033	0.0121778	58.1607	24.5147
Kbtbd11	1.25753	0.00183875	0.0205073	48.2051	20.1724
Gcm2	1.25381	0.0037798	0.0361205	34.0506	14.3199
Snx24	1.2511	0.000401713	0.00577011	470.636	197.985
Abi3	1.24603	0.00248584	0.026078	71.158	30.3045
Tulp4	1.2382	7.20019e-07	2.06081e-05	150.303	63.6701
Slc18a1	1.23697	0.000330597	0.00488721	82.9579	35.3946
Hdhd3	1.23492	0.000477906	0.00671547	53.2808	22.5076
Galm	1.23362	0.000448981	0.00636274	60.8845	25.6677
Arhgap6	1.23265	0.00172748	0.0194994	134.658	57.6514
Fosl2	1.23256	0.00236545	0.0250957	652.038	277.753
Mgst2	1.22848	0.000259308	0.00399162	287.799	122.817
Lpp	1.22816	3.82243e-05	0.000750886	420.769	179.839
Cd24a	1.22625	1.32121e-06	3.54625e-05	9422	4026.53
B4galt4	1.22533	1.26136e-07	4.16249e-06	492.258	210.266
Katnal1	1.22532	6.48447e-07	1.86513e-05	127.2	54.1677
Lrrc75a	1.22351	4.76692e-09	2.03406e-07	183.81	78.4652
Arl3	1.21968	4.95921e-06	0.000117898	166.063	71.3198
Ctsb	1.21752	3.26953e-05	0.000651056	18571.7	7986.51
Fsd1l	1.21418	0.0056357	0.0499312	42.8091	18.3751
Anxa5	1.21229	2.63527e-07	8.07848e-06	5112.21	2206.55
Gpr84	1.19801	4.76611e-08	1.72236e-06	658.138	287.337
Grn	1.19686	0.00039121	0.0056471	19779.5	8628.6
Kcnj2	1.19449	4.40414e-05	0.0008494	137.683	59.9429
Slain1	1.19334	0.000949798	0.0119928	49.9483	21.8924
Lmo1	1.19161	0.0031227	0.0312365	73.8821	32.4297
Gbp3	1.19111	0.000113326	0.00193001	226.461	99.7235
Mst1r	1.1911	0.00394383	0.0373509	66.7327	29.4022
Rcbtb2	1.19055	2.71593e-17	3.8118e-15	846.733	370.603
Fam84b	1.19012	7.53068e-07	2.12925e-05	1146.14	502.476
Map3k12	1.188	0.00292333	0.029535	45.9459	20.3823
Cpne1	1.18386	0.00207073	0.0224808	873.509	384.21
Rufy2	1.17872	0.000152196	0.00250414	104.26	46.1972
Rftn2	1.17568	0.000274772	0.00419505	69.6423	30.8424
Nckap1	1.17522	3.2188e-06	8.081e-05	117.505	52.2596
Pir	1.17468	3.74144e-08	1.37057e-06	144.854	64.1598
Ids	1.17417	0.000144303	0.00238776	91.252	40.5474
Arl5c	1.16935	3.24164e-06	8.12084e-05	131.901	58.3701
Asph	1.16806	4.86161e-14	4.53063e-12	2034.04	905.383
Hid1	1.16163	7.31501e-05	0.00130895	259.985	116.202
Sh3bp5	1.16031	3.51336e-08	1.30003e-06	308.828	138.227
Exoc6b	1.15794	1.73898e-05	0.000363687	178.497	80.4315
Hlx	1.15767	6.92069e-06	0.000159012	201.389	90.3246
Tpmt	1.15671	0.00035882	0.00524453	66.4462	29.8074
Zfp385a	1.1543	4.60165e-10	2.35108e-08	305.767	136.905
Slc14a1	1.15373	0.00385361	0.0367054	51.8634	23.2626
Plin2	1.14827	1.46605e-08	5.71172e-07	6117.07	2759.84
Fzd7	1.14573	7.33999e-10	3.62303e-08	539.507	243.219
Kcnip3	1.14502	6.96514e-08	2.37242e-06	106.916	48.1126
Apbb1	1.1407	5.5411e-08	1.95601e-06	273.992	123.9
F11r	1.13974	0.000317275	0.00472022	123.942	56.5319
Map7	1.13891	0.00149449	0.0173919	96.7103	44.2119
Tfcp2l1	1.13829	2.53166e-06	6.4674e-05	156.771	71.0327
Snx10	1.13283	7.28343e-10	3.61041e-08	468.187	213.385
Trim3	1.13207	8.64031e-08	2.9006e-06	162.719	74.0675
Dusp4	1.12896	0.00373785	0.0358177	67.8068	30.975
Syngr1	1.12809	0.000606361	0.0081659	114.181	52.5467
Fos	1.12462	1.72078e-06	4.54716e-05	174.169	79.6328
Lair1	1.12391	4.47799e-05	0.000859375	1508.06	692.141
Cdkn2c	1.12266	3.55848e-06	8.70856e-05	385.78	177.735
Myadm	1.12238	0.00114615	0.0140247	1433.35	658.638
Aldh1l2	1.12219	0.000111778	0.00190663	428.181	196.329
Hopx	1.12196	2.90097e-13	2.41381e-11	692.369	318.184
Ttc8	1.12034	0.00543389	0.0484311	40.0876	18.3052
Scd1	1.11458	0.000142828	0.00236672	638.526	294.533
Ticam2	1.10571	9.48536e-05	0.00165164	156.969	72.5282
Fam105a	1.09694	2.52222e-15	2.90905e-13	467.897	218.98
Map4k4	1.09613	2.04987e-08	7.77814e-07	1355.95	634.905
Dusp10	1.08973	0.000952199	0.0120045	83.8013	39.4498
Wdfy3	1.08278	6.22161e-09	2.61644e-07	407.008	192.192
Tubb6	1.0786	9.56524e-13	7.42836e-11	2790.88	1322.05
Mgst3	1.07416	2.50113e-07	7.70785e-06	269.673	128.264
Tusc3	1.07026	0.00227933	0.0242927	378.178	179.8
Lpar6	1.07011	4.58156e-05	0.000877369	246.082	116.634
Sgk1	1.06902	0.000115694	0.0019646	532.98	254.348
Bcl2l11	1.06448	8.8347e-21	1.65993e-18	832.377	397.725
4933431E20Rik	1.06186	0.00132632	0.0157817	56.7369	27.1924
B2m	1.05553	8.487e-06	0.000190125	11049.2	5316.43
Cobll1	1.05352	0.00150443	0.0174649	114.429	55.5043
Scpep1	1.05203	1.82908e-14	1.79413e-12	2138.91	1030.85
Soat1	1.04938	3.18363e-22	6.33101e-20	1776.43	858.409
Il27ra	1.04699	0.00171425	0.0194245	69.7525	33.7999
Phf20	1.04353	6.12294e-10	3.06121e-08	501.478	243.045
2010111I01Rik	1.03881	1.33678e-23	2.99463e-21	1547.29	752.203
5830432E09Rik	1.03711	0.0011815	0.0143368	102.746	50.0498
Anxa4	1.03169	0.00263225	0.0273047	1330.16	650.819
Col18a1	1.02738	4.77362e-05	0.000910112	574.762	282.472
Elovl7	1.02618	6.92155e-16	8.31229e-14	594.042	291.452
Atrnl1	1.02293	1.53498e-10	8.59663e-09	385.458	190.004
Fabp5	1.02125	2.37824e-16	2.97893e-14	1665.62	820.26
Cpeb2	1.01454	0.000281384	0.00427359	283.737	140.801
Dmkn	1.01271	0.000773203	0.0100885	129.239	63.8027
Ptges3l	1.00909	4.82225e-05	0.000916385	103.97	51.7698
Gng11	1.00872	0.000227868	0.00357345	141.071	69.7106
Myo6	1.004	0.00308321	0.0309377	210.244	104.531
Ripk2	1.00369	3.77599e-06	9.183e-05	386.188	192.156
Sgpl1	1.00025	1.14583e-11	7.85161e-10	2818	1409.46
Spns2	0.988255	0.00270398	0.0278257	796.473	401.837
Rgs3	0.987194	0.00535261	0.0479266	53.5969	27.0525
Litaf	0.982059	0.00278528	0.0284862	9260.45	4688.41
Slc38a6	0.981566	4.35079e-07	1.28636e-05	174.761	88.7445
Dhrs9	0.980526	0.00264143	0.0273482	108.06	54.8673
Kcnh2	0.977707	0.00415944	0.0389278	60.5133	30.7724
Sh3rf1	0.975582	6.07358e-06	0.000142071	319.834	162.209
Ctsc	0.967302	2.07313e-28	5.89021e-26	4123.24	2109.46
Mpo	0.964108	0.000325113	0.00481837	5263.02	2698.36
Tlr2	0.961966	1.17096e-10	6.71947e-09	513.479	263.358
Thnsl2	0.96022	0.000204355	0.00324766	88.9019	45.5675
Cuedc1	0.959046	6.01988e-05	0.00110087	380.715	195.625
Gpr183	0.946294	3.3657e-05	0.000669061	154.019	79.9199
Dlgap4	0.941368	6.02082e-13	4.73895e-11	860.299	447.944
Ext1	0.940612	1.82824e-05	0.000381482	200.961	104.336
Tmsb10	0.936697	9.10217e-05	0.00159926	3312.02	1730.36
Mgl2	0.934837	0.00144957	0.0169709	145.811	76.3472
Dcun1d3	0.932326	2.89945e-07	8.77292e-06	363.48	190.767
Ctsa	0.93131	1.58741e-10	8.8056e-09	12644.4	6631.03
Pkdcc	0.929168	0.00193568	0.021353	219.3	114.858
Nfkbiz	0.924598	0.000200964	0.0032191	263.886	138.898
Mef2a	0.921797	6.43554e-09	2.69667e-07	915.988	483.589
Cpt1a	0.92165	1.16864e-10	6.71947e-09	1011.7	534.957
Zfp516	0.914958	4.744e-10	2.40273e-08	429.967	227.908
Slc35f6	0.909167	8.88038e-10	4.31031e-08	468.577	249.479
Ppp2r3a	0.908931	0.000420779	0.00601429	117.904	62.9995
Il15ra	0.903805	0.00116371	0.0141668	91.0909	48.8822
Mgat4a	0.903655	6.89854e-11	4.16379e-09	605.853	324.022
Serpinb9	0.903126	0.000926002	0.0117299	140.808	75.7467
Gria3	0.90148	8.9532e-07	2.5011e-05	862.672	462.638
Vps13c	0.901183	2.2485e-06	5.79486e-05	1465.21	784.967
Armcx2	0.897592	8.7174e-09	3.55066e-07	383.284	205.603
Gtsf1	0.894532	1.66188e-05	0.000350077	224.641	120.306
Asah2	0.892504	0.000292656	0.00441379	85.0188	45.9873
Sumf1	0.892129	3.43532e-14	3.28016e-12	746.298	402.516
Gstk1	0.887166	0.000616377	0.00828164	108.842	58.5027
Hoxa1	0.887035	0.0020767	0.0225247	140.13	75.5703
Dlg4	0.881245	0.0012489	0.0149675	169.624	92.2545
Kif3a	0.8783	1.3074e-09	6.06769e-08	308.812	168.112
Med12l	0.87507	0.000255301	0.0039548	108.835	59.1951
Dusp3	0.874832	2.13115e-13	1.82543e-11	2010.07	1096.44
Gns	0.865734	0.0015657	0.0180226	3499.31	1920.76
Maged1	0.863391	0.000727259	0.00959439	94.4339	51.4754
Gpr171	0.861436	0.000950242	0.0119928	297.37	164.178
Itsn1	0.858376	9.50168e-07	2.6291e-05	298.201	164.3
Gm1966	0.851599	0.0013471	0.0159963	986.168	546.923
Tnks1bp1	0.84862	1.98435e-05	0.000411312	309.309	171.832
Ptpn22	0.845225	0.000960748	0.0120992	300.507	167.673
Copz2	0.844041	0.00421262	0.0393527	181.448	100.608
Ccnd1	0.841562	5.00352e-06	0.000118468	2413.2	1346.06
Snai3	0.840754	0.00360709	0.0348416	67.9782	37.8624
Lipa	0.837363	1.89706e-07	6.03795e-06	1948.76	1090.76
Creb3l2	0.836077	1.20752e-07	3.99613e-06	332.216	186.277
Zbtb18	0.826863	4.09457e-06	9.89579e-05	904.284	509.942
Snx30	0.824674	1.61675e-05	0.000342427	390.535	221.156
Hgsnat	0.821478	2.60798e-06	6.64778e-05	1937.01	1096.67
Errfi1	0.812917	5.24034e-05	0.000983008	187.931	106.693
Ckb	0.808666	0.000227923	0.00357345	358.462	204.295
Kit	0.808544	3.43856e-06	8.48457e-05	632.912	361.542
Atg4c	0.804211	4.24458e-06	0.000102159	261.461	149.785
Pea15a	0.802667	9.31177e-09	3.77954e-07	1121.62	643.531
Bcl3	0.800153	3.94287e-05	0.000770645	341.026	196.151
Lrpap1	0.798281	7.55255e-15	7.78581e-13	3113.39	1790.86
Filip1l	0.79762	3.86239e-05	0.000757458	199.771	114.74
Cnksr3	0.796417	1.45104e-05	0.00031015	275.138	158.834
Nipa1	0.793903	0.00154882	0.0178975	90.7936	52.385
Myo10	0.793359	1.53551e-08	5.96239e-07	978.876	564.501
Slc39a14	0.791523	8.31787e-12	5.83704e-10	1020.24	589.534
Crem	0.785173	0.00178641	0.0200481	105.268	61.0623
1700001L05Rik	0.778352	3.90527e-05	0.000764581	391.175	228.357
Nupr1	0.778322	0.00204877	0.0223048	720.232	419.214
Aldh1b1	0.778156	2.46355e-05	0.000503472	690.496	402.079
Nek6	0.778148	0.000278255	0.004234	1858.29	1084.14
Peli1	0.774772	0.000381922	0.0055336	499.651	291.597
Ms4a2	0.774288	4.93904e-05	0.000934007	624.267	364.967
Spry4	0.76869	0.00515852	0.0465465	99.8837	58.7272
Rnf157	0.764082	7.3268e-05	0.00130905	273.612	161.519
Dusp7	0.761407	2.26876e-06	5.83417e-05	993.446	585.278
Trp53inp2	0.760201	0.00186125	0.0206557	560.633	331.424
Prcp	0.75919	4.82949e-11	3.02466e-09	660.386	390.182
Fam43a	0.754777	2.40709e-06	6.17627e-05	437.757	259.457
Plekhm1	0.753612	3.52898e-17	4.83636e-15	2365.07	1402.41
Dennd2c	0.753287	0.000517111	0.00712037	145.483	86.4648
Chd5	0.749037	8.39808e-06	0.000189225	381.397	227.483
Tceal9	0.747836	3.08264e-11	1.99498e-09	711.097	423.415
4930455G09Rik	0.743171	0.00498528	0.0453345	188.299	112.342
Dlk1	0.742081	6.41131e-05	0.00116332	567.34	339.266
Renbp	0.740937	0.00121716	0.014693	1057.66	633.185
Kctd17	0.739636	0.00104896	0.0130548	754.13	451.891
Pkn3	0.735079	5.42939e-05	0.00101195	435.375	260.909
Fth1	0.734709	0.000893893	0.0113803	31089.1	18683.1
Creb3	0.733995	1.94858e-11	1.30454e-09	735.261	441.51
Slc38a7	0.728919	7.66766e-10	3.73726e-08	598.876	361.487
Cdk18	0.72676	1.11428e-12	8.53967e-11	1192.05	720.196
Fam174a	0.726738	0.000258502	0.00398847	334.02	201.757
Mefv	0.725765	0.000751114	0.00985915	200.129	121.454
Vldlr	0.723751	4.47709e-05	0.000859375	570.392	344.604
5031439G07Rik	0.720141	1.15162e-06	3.1344e-05	1296.5	786.049
Ccnd2	0.71869	0.00119707	0.0144955	4755.87	2889.4
Ly86	0.71498	5.88791e-08	2.05354e-06	689.975	420.998
Tpp1	0.714136	0.000134352	0.00223972	3384.76	2063.85
Praf2	0.711939	0.000152034	0.00250414	206.364	126.194
Mfsd11	0.710392	8.98902e-06	0.000199834	1128.23	690.324
Mfsd1	0.710373	1.72143e-06	4.54716e-05	4196.76	2564.48
Rn45s	0.703506	3.3582e-07	1.00565e-05	29296.5	17990.9
Fbxl5	0.700183	0.000116669	0.00197827	1234.71	760.15
Myo1e	0.698882	1.14232e-06	3.11637e-05	666.895	411.201
Zfand2a	0.693651	1.18102e-11	8.04543e-10	1048.56	648.457
Hebp1	0.688259	0.000711452	0.00940715	237.255	146.596
Clybl	0.687662	0.000768989	0.0100651	550.99	341.451
Nras	0.681895	3.75638e-08	1.37173e-06	3073.87	1916.86
Rnf128	0.680052	0.00386651	0.0367982	218.179	135.786
Foxj2	0.67967	1.44107e-05	0.000308585	249.666	155.637
Grcc10	0.67615	0.00257845	0.0268662	872.762	545.867
Lbh	0.674394	3.74138e-05	0.0007387	1029.48	645.362
Fyn	0.673757	1.65388e-05	0.000349022	504.319	316.703
Ddit3	0.671929	0.000264987	0.00407234	1087.62	681.868
Homer1	0.668076	0.000104345	0.00180077	284.409	178.893
Slco4a1	0.667448	0.003347	0.0329023	1154.32	726.32
Cask	0.666649	0.00291472	0.0294992	159.855	100.63
Spsb4	0.665575	2.96806e-05	0.000597149	287.898	181.467
Map3k1	0.661017	6.70436e-06	0.000154652	937.745	593.232
Socs2	0.659183	4.93152e-08	1.76761e-06	487.79	308.24
Creb3l1	0.657502	5.51429e-05	0.00102613	366.402	231.907
Wwp1	0.657374	1.41885e-06	3.79087e-05	460.596	292.075
Mtmr10	0.656162	0.00107168	0.0132808	174.615	110.902
Ctnnbip1	0.652434	0.00312392	0.0312365	185.134	117.348
Nsf	0.649753	3.05704e-11	1.98947e-09	2928.17	1866.74
Itih5	0.647704	0.00128493	0.0153519	757.226	483.986
App	0.646666	2.56777e-10	1.39776e-08	9247.66	5906.4
Sirt2	0.638442	6.39659e-06	0.000148139	1310.32	842.191
Trim13	0.637552	0.00171434	0.0194245	275.128	176.319
Grasp	0.637259	0.00272129	0.027979	116.522	74.6127
Foxo1	0.630894	0.00319861	0.0318467	151.857	97.7353
4931406C07Rik	0.628952	3.4279e-07	1.02389e-05	548.062	354.515
Npc1	0.628765	0.00197533	0.0217081	1220.37	789.908
Chsy1	0.628112	0.00103417	0.0128983	3526.91	2282.76
H2-Q4	0.624502	2.94881e-05	0.000594303	613.389	398.365
Tgfbr2	0.62364	0.000244935	0.00381451	878.771	570.566
Map3k14	0.623537	0.000743512	0.00978664	333.01	216.604
Tfe3	0.619274	6.04128e-07	1.75062e-05	1037.65	674.737
Fam69a	0.616069	0.00149327	0.0173919	304.478	198.744
Tle3	0.615106	4.66761e-10	2.37436e-08	2089.87	1364.22
Rcan1	0.614142	3.44894e-06	8.48457e-05	521.545	340.18
Fbxw4	0.611796	0.000627168	0.00840723	405.483	264.643
Ncoa7	0.611019	0.00108831	0.013444	368.091	240.983
Slc7a8	0.606691	9.25927e-05	0.00162197	1589.05	1043.79
Twsg1	0.605963	0.00393984	0.0373509	442.225	291.05
Sap30	0.60582	8.03457e-05	0.00142675	745.569	489.306
Arsb	0.603088	0.000197382	0.00316708	784.986	516.443
Eepd1	0.598718	0.00327471	0.0324104	318.817	209.901
Alg2	0.595014	0.00328249	0.0324599	1001.27	662.358
Tjp2	0.5929	0.00548651	0.0488254	979.724	649.298
Plppr3	0.590508	3.02559e-05	0.000607674	2035.01	1351.86
Themis2	0.590121	2.06098e-06	5.38911e-05	860.203	570.876
Ghdc	0.587461	0.000111188	0.00190195	352.07	233.823
Pycr1	0.583171	0.00259327	0.0269964	933.642	622.441
Epb41l2	0.582859	7.49856e-08	2.53926e-06	1369.49	914.9
Atp6v1g1	0.582696	4.16378e-07	1.23734e-05	1211.11	807.756
Bnip3	0.580483	9.90738e-05	0.00171743	3654.71	2443.9
Akr1e1	0.579681	8.45417e-05	0.0014967	659.714	441.083
Lamp1	0.579179	2.16441e-14	2.1011e-12	18222.1	12197.5
Cryz	0.571108	5.9523e-05	0.00109367	396.134	266.113
Ttl	0.564209	0.000381315	0.0055336	245.618	166.112
Gba	0.56411	1.54249e-06	4.10239e-05	4344.85	2939.21
Bcl2	0.563245	0.00115731	0.0141315	1389.27	940.413
Scarb2	0.558992	4.83075e-06	0.000115079	655.543	445.259
Acot13	0.557618	0.00051173	0.00707135	514.262	349.075
Tspan3	0.556169	6.00198e-05	0.00109988	433.295	294.123
Slc25a15	0.553855	0.000481869	0.00674972	708.727	483.629
Cbx6	0.55236	7.64781e-06	0.000173664	860.726	587.467
Xylt2	0.548537	6.00144e-08	2.08689e-06	648.705	443.602
Med13l	0.548345	0.00354581	0.0343922	1479.71	1012.38
Tbc1d7	0.547957	0.00370617	0.0356215	331.357	226.019
Fam45a	0.54621	0.000284164	0.00431019	458.732	314.332
Ubash3b	0.546154	4.34986e-05	0.00084172	1113.7	763.431
Ftl1	0.546048	0.000480245	0.00674021	69253.1	47430.6
Cd164	0.540712	4.24916e-05	0.000823601	5249.42	3608.98
Rida	0.537579	0.00337544	0.033126	209.138	144.08
Rhobtb1	0.536832	0.00322362	0.0320409	283.363	195.073
Gale	0.535404	0.00224488	0.0240355	1089.55	751.896
Ppard	0.535042	5.39258e-10	2.7194e-08	1481.84	1021.85
Mpp1	0.532928	0.00163239	0.0186979	1980.74	1369.58
Eea1	0.532402	0.0010047	0.0125576	1158.18	801.25
Cd44	0.532388	0.00116385	0.0141668	5524.17	3820.03
Rbms2	0.530574	0.00330508	0.0326003	534.421	369.623
Mcoln1	0.526681	7.9486e-08	2.6761e-06	823.155	570.78
Arf2	0.526033	2.2429e-06	5.79486e-05	897.192	623.293
Ctr9	0.522408	5.95099e-11	3.62948e-09	3898.54	2715.32
Vps8	0.519881	0.00198915	0.0217778	961.373	669.953
Arl6ip5	0.519589	0.00376465	0.0360052	1477.49	1029.95
Nr3c1	0.515964	0.00141184	0.0166126	1330.88	930.515
Ssfa2	0.512539	2.91162e-05	0.000588845	1165.46	817.077
Stard3nl	0.510854	0.000395152	0.00568989	498.365	349.487
Snx8	0.509846	1.78179e-06	4.69594e-05	1000.67	702.591
Dync1i2	0.509714	0.000518402	0.00712971	2140.61	1502.84
Fuca2	0.50879	8.84515e-06	0.000197389	2617.93	1839.34
Pwwp2b	0.507611	0.00292004	0.0295274	457.724	321.974
Dpp7	0.506995	0.000694979	0.00924179	732.72	516.217
Rtl6	0.506208	0.00128849	0.0153787	289.252	203.982
Tiparp	0.500977	9.21617e-06	0.000204105	832.39	588.297
Zfp358	0.500085	0.00437209	0.0406144	187.236	131.948
Atp1a3	0.497406	1.41075e-07	4.60331e-06	6268.34	4440.63
Ccser2	0.496904	0.00291349	0.0294992	328.507	233.321
Washc5	0.495291	5.10901e-06	0.00012072	1934.87	1373.49
Stk32c	0.494618	0.00140918	0.0165983	665.101	472.208
Dhx32	0.493502	0.00163797	0.0187433	487.541	345.724
Kif1c	0.490739	2.27798e-05	0.000468011	1275.8	907.112
Ctnna1	0.488577	0.000537319	0.00732931	2471.82	1760.98
Cyth3	0.488566	0.00242069	0.0254927	226.213	161.504
Nsmaf	0.48484	0.000171786	0.00277936	730.938	523.315
Sdcbp	0.482392	0.000154102	0.00252836	7440.33	5326.03
Casp6	0.478612	0.000268175	0.00410508	381.277	273.987
Papss1	0.478319	6.9889e-05	0.00126027	644.271	462.445
S100pbp	0.474225	0.000485993	0.00678004	345.093	248.654
Ankrd50	0.472209	0.00413014	0.0387922	218.363	157.435
Atp6v1c1	0.472046	3.73232e-06	9.10873e-05	2148.46	1548.7
Limk1	0.470678	1.34203e-05	0.000288437	992.334	716.148
Sh3glb1	0.469745	0.0003859	0.00557735	1452.71	1049.64
D1Ertd622e	0.466585	0.000592639	0.0079996	506.804	367.416
Lims1	0.46339	0.00140075	0.0165323	2800.23	2030.84
Sntb2	0.461579	0.00492337	0.0448065	377.285	274.182
Tnfaip1	0.45686	0.00500665	0.0454933	433.681	315.651
Rtn4	0.454543	0.000289221	0.0043755	3125.23	2280.86
Klf10	0.454124	0.000998528	0.0125074	595.227	434.505
Nfe2l2	0.450337	6.48684e-05	0.0011752	2054.69	1503.43
Uhrf2	0.447847	0.000375424	0.00545981	1475.82	1081.32
Nampt	0.447147	0.000362302	0.00528217	2277.68	1670.26
1810011H11Rik	0.44514	1.61988e-05	0.000342468	945.915	694.128
Scly	0.443289	9.1212e-06	0.000202386	2386.93	1755.25
Daam1	0.442513	0.00113191	0.013865	719.124	529.577
Inf2	0.441324	0.00346294	0.0337571	1153.13	849.679
Ap2a2	0.439896	2.1462e-07	6.73883e-06	1890.36	1394.22
Tifab	0.438785	0.000123368	0.00208277	4378.89	3231.47
Zfp703	0.437375	0.00119168	0.0144453	388.442	286.789
Atp6v1b2	0.43547	1.15534e-09	5.42684e-08	4552.81	3366.89
Picalm	0.433777	0.000805763	0.0104293	2725.38	2017.04
Prex1	0.430605	0.00147415	0.0171895	2196.58	1630.29
Egln3	0.429031	0.000155457	0.002547	8392.58	6233.55
Tmem184b	0.42878	1.58713e-05	0.000336767	1191.92	885.708
Iqgap2	0.424827	0.00357227	0.0345339	1476.43	1099.98
Lrrc8d	0.424739	0.000257634	0.00398035	2233.71	1663.2
Vps50	0.424499	0.00460964	0.042333	947.798	706.076
2900097C17Rik	0.424267	0.000392338	0.00565638	825.965	616.063
Lmbrd1	0.422666	0.000316864	0.00472022	862.733	643.477
Desi2	0.420839	0.000267532	0.00410508	707.841	529.186
Necap2	0.420233	0.00012383	0.00208754	1803.61	1347.44
Ece1	0.419174	0.00128347	0.0153503	1362.1	1019.35
Slc7a7	0.417552	0.00146164	0.0170779	761.521	569.627
Mcur1	0.416984	0.000771913	0.0100885	490.394	367.037
BC005537	0.415254	0.00131346	0.0156607	7129.98	5347.33
Slc12a4	0.414672	1.11087e-06	3.04483e-05	1197.63	898.636
Asah1	0.407304	0.000845487	0.0108709	3071.97	2317.36
Sec24d	0.407102	0.00138162	0.016323	1446.94	1091.39
Ccny	0.406619	7.69115e-06	0.000174308	2256.67	1702.3
Cgrrf1	0.406379	0.00234341	0.0249073	350.814	264.33
Hspa2	0.404976	0.000482081	0.00674972	12369.8	9342.13
Ets2	0.403711	0.000156544	0.0025612	1390.24	1050.82
Tmco4	0.400757	0.00300495	0.0302546	275.062	208.31
Cercam	0.400423	0.000259392	0.00399162	1166.13	882.832
Tmem38b	0.399389	0.00272876	0.0280312	643.96	488.948
Asap1	0.394127	0.00543889	0.0484385	1167.2	887.441
Smap2	0.392378	0.000317126	0.00472022	1093.22	833.282
Rrbp1	0.390046	7.06693e-05	0.00127041	11487.2	8766.27
Usp40	0.38966	0.00447634	0.041352	323.359	246.717
Rps6ka4	0.389404	0.000202653	0.00323385	1546.13	1181.06
Abhd12	0.38399	0.00440314	0.0408052	983.519	753.705
Ahcyl2	0.381704	0.00198114	0.0217145	502.274	385.931
Htatip2	0.380702	0.00457974	0.0421735	1285.13	987.137
Acadl	0.380035	0.00194877	0.0214365	2180.97	1676.33
Clec2i	0.379201	0.00473024	0.0432177	1960.04	1506.4
Phtf2	0.378235	0.00262004	0.0272334	636.269	489.854
Panx1	0.376699	0.0052571	0.0472168	688.035	530.614
Arl8b	0.370003	0.000848107	0.0108926	2826.17	2186.26
Ptpn6	0.367285	9.0284e-05	0.0015887	9569.41	7418.56
Gng10	0.367206	0.000741785	0.00977495	1555.22	1205.23
Fmnl3	0.367114	0.000141525	0.00234846	1131.19	877.373
Tmem131	0.365576	0.00556773	0.049435	1542.64	1197.49
Smim15	0.365094	0.00352698	0.0342667	915.11	711.172
Nptn	0.359371	0.000427322	0.00609287	3386.04	2639.34
Dnase2a	0.358921	0.00185469	0.0206354	2128.7	1659.23
Nfam1	0.355441	4.37979e-05	0.000846106	2251.56	1759.07
Uap1l1	0.353041	0.00452052	0.041694	2177.91	1705.53
Lhfpl2	0.350754	0.00112362	0.0137779	1233.14	967.55
Wdr91	0.348441	0.00200448	0.0219045	689.789	541.889
Zswim8	0.347697	0.00283854	0.0289799	1510.97	1187.88
Faf1	0.347291	5.54597e-05	0.00102874	2292.68	1801.38
Aar2	0.342011	0.00509231	0.0461078	585.295	461.999
Map2k1	0.341807	0.000612649	0.00824104	3058.38	2413.64
Vps11	0.330752	0.00477083	0.0435544	1662.72	1322.63
Cenpb	0.326102	0.000166982	0.00271672	3070.99	2448.79
Rragc	0.325071	0.00035627	0.0052138	3027.99	2417.57
Rraga	0.320592	0.00203674	0.0221945	1204.95	964.807
Aida	0.318837	0.00387756	0.0368732	684.756	548.622
Plpp5	0.313189	0.000710419	0.00940417	1684.42	1355.46
Ap3b1	0.308798	6.005e-05	0.00109988	3065.32	2474.47
Vmp1	0.307082	0.000523182	0.00718697	2076.65	1678.92
9030624J02Rik	0.304346	0.000232609	0.00364202	2341.88	1896.72
Agfg1	0.300492	0.000898433	0.0114256	1541.51	1251.88
Rfk	0.299966	0.00541695	0.0483171	1126.69	915.515
Pdk1	0.294361	0.000252237	0.00391775	3952.03	3222.14
Uap1	0.28053	0.0014092	0.0165983	1216.78	1001.98
AU040320	0.278518	0.00100069	0.012521	1579.25	1301.89
Dctn4	0.265458	0.00188425	0.0208448	1236.86	1029.39
Ripk1	0.259367	0.00402887	0.0380944	2032.2	1698.66
Aplp2	0.259022	0.00135848	0.0160986	3013.58	2517.73
Vps4a	0.254316	0.00289176	0.0293945	1257.5	1053.61
Mff	0.246377	0.00437804	0.0406373	1939.62	1634.58
Vps41	0.242144	0.00556775	0.049435	1579.58	1336.41
Hspa5	0.23194	0.00248538	0.026078	38461.1	32750.3
Brd2	-0.167954	0.00551995	0.0490854	7550.95	8484.2
Acsl5	-0.183499	0.00394209	0.0373509	6692.86	7600.76
Vcp	-0.19328	0.000514492	0.00710108	8643.34	9883.02
Dhx38	-0.227518	0.00146483	0.0170981	3952.42	4628.27
Top3b	-0.233937	0.00461161	0.042333	1584.86	1863.36
Gga3	-0.235364	0.00392379	0.0372824	1247.57	1469.28
Cnot3	-0.238569	0.000637984	0.00853258	2490.49	2937.96
Cyb5b	-0.241119	0.000833303	0.010738	6957.49	8223.43
Ncln	-0.248383	0.00142796	0.0167854	6026.71	7159.15
Brd3	-0.248925	0.00410854	0.038722	1800.95	2140.88
Neu1	-0.249779	0.00111008	0.013655	5589.24	6645.87
Fam107b	-0.249847	0.00392768	0.037289	9712.01	11549.7
Lmo2	-0.251515	0.00224276	0.0240349	8867.41	10557
Mical1	-0.252434	0.002909	0.0294926	3134.88	3733.56
Xab2	-0.253159	0.00033173	0.00489774	2154.97	2568.16
Sf1	-0.253658	0.00356949	0.0345339	8100.85	9657.55
Anp32a	-0.255034	0.00194535	0.0214191	8983.93	10720.3
Grk6	-0.256605	0.00212485	0.0229827	3819.13	4563.48
Dhx16	-0.263751	0.00132904	0.015798	2624.26	3150.73
Phf12	-0.264641	0.00285104	0.0290747	1851.53	2225.49
Ctdsp1	-0.265751	0.00483691	0.0440885	1854.88	2229.51
Rusc1	-0.266921	0.00519122	0.0467692	1211.09	1457.29
Ube2k	-0.268797	0.00401471	0.0379913	3100.72	3734.89
Prmt9	-0.270143	0.00429726	0.040015	651.102	785.273
Acin1	-0.271154	0.00015833	0.00258318	7636.46	9215.29
Dalrd3	-0.272738	0.00373407	0.0358177	1229.51	1484.95
Ubxn8	-0.275335	0.00334092	0.0328873	913.531	1105.99
Mlec	-0.280617	0.00155023	0.0178975	19060.5	23154.7
Psen1	-0.28274	0.00527675	0.0473201	2999.6	3649.96
Ppp1r10	-0.284345	0.00459991	0.0423132	1807.9	2203.25
Taf1c	-0.286117	0.00310679	0.0311187	829.405	1011.52
Slc25a22	-0.290453	0.00490954	0.0447156	930.571	1138.4
Hacd3	-0.291458	0.0021668	0.0233281	1376.58	1685.21
Ncoa5	-0.291686	0.00124745	0.0149655	1504.69	1843.15
Ppp1r37	-0.29594	0.00541451	0.0483171	927.502	1138.58
Stxbp5	-0.296406	0.00418815	0.0391555	4008.1	4923.3
Ccar2	-0.296887	0.00367295	0.0353605	2261.09	2778.95
Dolpp1	-0.298237	0.00116682	0.0141734	1012.43	1245.32
Fam111a	-0.298819	0.000517096	0.00712037	7115.6	8753.65
Pcyox1l	-0.299974	0.000291482	0.00440399	2436.28	2998.7
Msmo1	-0.300018	0.00348127	0.0339075	2848.11	3507.53
Ebp	-0.300132	0.00237109	0.0251098	1675.28	2061.98
Chd1l	-0.302325	0.00152763	0.0176892	1039.91	1282.14
Tkt	-0.304478	8.98894e-05	0.00158655	28332.8	34988.7
Rbm14	-0.305504	0.0026435	0.0273482	1940.28	2397.37
Kmt5c	-0.308428	1.20137e-05	0.000260125	2017.98	2498.91
A630001G21Rik	-0.308955	0.000201177	0.0032191	1005.04	1245.03
Scap	-0.310328	0.00297258	0.0299546	1937.92	2402.95
Upf3a	-0.310389	0.00509406	0.0461078	716.33	889.353
Mfng	-0.312601	0.0032432	0.0321532	1404.96	1744.15
Rnpep	-0.313676	0.000134518	0.00223972	5447.98	6770.02
Nxn	-0.313696	0.00171584	0.0194245	1304.07	1619.53
Farsa	-0.31594	0.000178464	0.00287542	4855.76	6044.05
Fam53b	-0.31611	0.00520428	0.0468506	851.142	1060.72
Pde4a	-0.317069	0.00075156	0.00985915	1173.91	1463.06
Gba2	-0.317274	0.000436969	0.00620006	742.086	925.198
Hdgfl2	-0.319077	0.000139337	0.00231547	2311.37	2882.19
Pigt	-0.321336	0.000530612	0.00725524	4509.58	5634.31
Sephs2	-0.321703	1.02068e-05	0.000224502	3853.72	4816.66
Rexo1	-0.322313	2.73493e-05	0.000554073	2088.85	2612.44
Safb	-0.323208	3.33143e-06	8.2746e-05	3879.06	4851.61
Lrmp	-0.323644	0.00249162	0.026078	3113.72	3897.28
Bdh1	-0.325303	0.00338799	0.033163	746.408	934.764
Card9	-0.327962	0.000145978	0.00240863	4779.88	6000.27
Supt4a	-0.330448	0.00267396	0.0276144	943.809	1186.14
Gpsm2	-0.331845	0.0033906	0.033163	777.397	979.236
Gcdh	-0.332924	0.00222576	0.0238747	513.241	645.897
Lyl1	-0.333728	0.000862545	0.0110537	5010.19	6313.04
Brd9	-0.336853	0.00441167	0.0408518	1434.89	1812.55
Pmvk	-0.337763	0.0020208	0.0220621	1731.39	2187.51
Arl6ip4	-0.338396	0.00563649	0.0499312	2867.23	3624.65
Alas1	-0.338469	0.00219168	0.0235742	15455.1	19540.3
Mccc1	-0.339508	0.00120406	0.0145651	669.171	846.789
Nfkbid	-0.340496	0.00371992	0.0357241	561.951	711.191
Ankrd54	-0.34341	0.00123707	0.014887	855.48	1084.56
Meis1	-0.344196	9.09327e-07	2.53415e-05	2090.12	2653.84
Fbxl6	-0.345386	0.00109621	0.013513	1313.35	1669.01
Zfyve27	-0.345937	0.00340642	0.0332898	1284.12	1632.39
Tmem131l	-0.346134	0.00243167	0.0255655	1391.17	1769.37
Rgs18	-0.346944	1.37194e-05	0.000294323	1323.7	1683.54
Trerf1	-0.347842	0.00241514	0.0254606	816.978	1040.96
Gigyf1	-0.349237	0.00257715	0.0268662	959.54	1223.54
Rbm15	-0.350906	0.00365169	0.0351849	604.627	772.003
Nudt3	-0.3514	5.31897e-06	0.000125427	3836.83	4893.61
Tnk2	-0.352275	0.00333509	0.0328684	2050.67	2618.51
Mon1b	-0.354758	0.00152411	0.017666	850.37	1088.68
Spi1	-0.356957	0.000169119	0.00274001	5119.54	6556.62
Entpd6	-0.357347	5.38267e-05	0.00100485	920.477	1179.57
Zbtb34	-0.357864	0.00312716	0.0312421	942.142	1208.54
Hspbap1	-0.358339	0.000327185	0.00484292	781.816	1001.67
Ciapin1	-0.359046	0.000126923	0.00213352	2222.95	2850.66
Hdac6	-0.359502	0.00108054	0.0133622	594.43	761.952
Akap8l	-0.360317	0.0031916	0.031804	1055.88	1355.53
Mvk	-0.361218	0.000483768	0.00675709	834.454	1071.82
Tjp3	-0.363358	0.000493968	0.00688306	449.99	578.444
0610030E20Rik	-0.364138	0.00285281	0.0290747	851.725	1095.33
Etv5	-0.368598	0.00177287	0.0199346	817.778	1056.02
Plcb2	-0.36863	0.00432068	0.0401689	3910.95	5050.33
Srf	-0.369699	2.184e-07	6.83908e-06	3749.07	4844.88
Ccdc97	-0.369954	2.43133e-05	0.000498637	1785.23	2306.82
Atg12	-0.37147	4.84296e-05	0.000918822	3391.53	4388.84
Rgl2	-0.373436	0.0044885	0.0414314	2199.79	2850.05
Arrdc2	-0.373591	0.000575843	0.00779094	440.566	570.691
Pbx3	-0.376131	0.000804357	0.0104226	2097.78	2723.49
Gatm	-0.376751	0.000306397	0.00459359	3478.91	4516.65
Agap2	-0.37678	0.000533365	0.0072839	1607.67	2088.73
Hes6	-0.380894	0.0013779	0.0162956	1092.52	1422.62
Emc6	-0.380915	0.00426863	0.0397802	1184.49	1541.97
Ampd2	-0.381856	0.00308341	0.0309377	4618.15	6018.5
Sgms2	-0.381973	0.00379144	0.036202	5083.94	6626.23
Bckdha	-0.385091	0.000756465	0.00991233	1517.02	1980.53
Snhg15	-0.385196	0.00368515	0.0354486	537.979	702.024
Pdxp	-0.386623	0.000870939	0.011149	681.851	890.658
Zfp692	-0.386692	0.00320949	0.0319277	722.81	944.234
Fam219b	-0.386701	0.00106197	0.0132027	654.823	855.705
Gmip	-0.388671	3.45216e-06	8.48457e-05	4041.96	5292.76
Stk11	-0.38923	1.95841e-05	0.000406657	4626.74	6058.98
Zfp653	-0.390109	0.000504644	0.0069817	433.206	567.019
Mdm4	-0.390876	0.00509875	0.0461144	2474.43	3245.24
Arhgap10	-0.390936	0.00472738	0.0432177	581.122	762.79
Pml	-0.39115	0.00263794	0.0273393	3054.77	4006.98
Actr5	-0.391704	0.00180529	0.020221	602.148	789.244
Pxylp1	-0.39289	0.00540543	0.0483171	1297.79	1704.31
Hagh	-0.395008	0.00173238	0.019517	865.606	1138.24
Sh3bp5l	-0.396908	5.01508e-05	0.00094379	951.692	1253.5
Icam2	-0.397399	0.000381564	0.0055336	1716.25	2260.17
Polg	-0.397694	0.00338446	0.0331586	1409.69	1856.87
Hsdl2	-0.39795	0.000875931	0.0111883	832.953	1097.4
Nudt1	-0.398532	0.00415846	0.0389278	711.461	936.782
Spata13	-0.399189	0.001064	0.0132138	1536.37	2027.49
Ptbp3	-0.399879	0.0019798	0.0217145	9804.07	12936.1
Casz1	-0.400204	0.00238053	0.025164	864.664	1141.82
Atf7ip	-0.401689	0.00329433	0.0325493	1002.74	1325.32
Zfp444	-0.402351	0.000596342	0.00804027	420.084	554.994
Pgd	-0.402502	5.65929e-05	0.00104474	20775.5	27460.9
Arhgap45	-0.403892	9.93116e-06	0.000219106	15249.7	20176.6
Usp20	-0.404009	0.000503265	0.00697091	1191.09	1576.69
Ap4m1	-0.405795	0.000563996	0.00765733	545.934	723.342
Cbx4	-0.40745	3.48551e-06	8.54793e-05	1845.48	2447.6
Tbl1xr1	-0.407726	0.00373889	0.0358177	3556.74	4718.95
Dirc2	-0.408255	8.41913e-06	0.000189333	1429.08	1897.39
Gtse1	-0.408558	1.68696e-05	0.000354718	1362.18	1808.62
Rhno1	-0.412167	0.000705066	0.00935457	735.868	978.288
Pmm1	-0.41313	0.00024169	0.00377406	1134.96	1510.08
Zfp787	-0.413964	0.00518427	0.0467427	431.51	575.169
Rin3	-0.414048	4.00481e-05	0.000781441	4413.9	5880.8
Cbfa2t3	-0.417171	7.57429e-05	0.00134913	2389.46	3191.48
Chka	-0.417284	0.000530013	0.00725524	469.144	626.012
Znrf1	-0.417562	0.000873042	0.0111636	3334.33	4453.78
Tfap4	-0.417616	0.000411723	0.00589209	560.793	749.087
Tmem248	-0.417738	5.50611e-08	1.95551e-06	3354.38	4481.8
Acaca	-0.420216	0.00174134	0.0195989	1765.8	2362.67
Cdk17	-0.420508	0.00111628	0.0137168	3068.64	4108.1
Pidd1	-0.421249	8.1751e-05	0.00144949	701.271	938.775
Cntrl	-0.423252	0.000157074	0.00256627	3396.76	4555.9
Safb2	-0.424047	0.000664491	0.00886673	3046	4087.01
Stard4	-0.427154	9.45329e-05	0.00165089	2984.56	4014.34
Pimreg	-0.427581	0.00295063	0.0297593	1138.12	1530.16
Cdk5rap1	-0.427804	0.000467713	0.00658018	527.988	710.05
Rnf43	-0.428085	9.46688e-05	0.00165089	522.55	703.828
Eif4g3	-0.428756	1.87251e-05	0.000389515	5454.87	7343.9
Ino80c	-0.433968	9.01289e-05	0.00158837	1209.87	1635.15
Gng12	-0.43483	1.19139e-06	3.22008e-05	7719.89	10436.6
Cep131	-0.435603	0.0026796	0.027648	440.867	595.821
Acat2	-0.441226	3.61128e-05	0.000715439	1412.21	1917.21
Paxbp1	-0.442758	0.00255036	0.0266689	1465.35	1992.13
Map4k5	-0.442826	0.00279568	0.0285675	431.964	587.913
Mogs	-0.445048	0.00035961	0.0052495	5176.41	7046.79
Nin	-0.446386	0.00314254	0.0313688	9293.02	12663.6
Dbr1	-0.446388	1.45824e-05	0.000310549	763.521	1041.28
Trim39	-0.447997	0.000773373	0.0100885	487.568	666.024
A430046D13Rik	-0.448053	5.17189e-05	0.000971731	498.831	680.076
Olr1	-0.44936	0.00289956	0.0294224	1205.11	1645.5
Tuba8	-0.451498	0.00191269	0.0211394	3393.83	4641.34
Mrpl41	-0.452503	0.000399332	0.00574299	1007.26	1378.3
Lipe	-0.453997	0.000121686	0.00205736	474.254	649.779
Fdps	-0.456067	0.000245745	0.003822	8132.27	11154.9
Mtr	-0.458571	0.00166994	0.0190158	936.804	1287.86
Arhgef39	-0.459724	8.07801e-07	2.26204e-05	906.212	1245.32
Pcx	-0.460045	0.00293738	0.0296512	279.861	384.665
Rsrp1	-0.461545	0.00173014	0.0195106	4714.29	6491.99
Dyrk3	-0.463263	0.00239237	0.0252663	247.989	341.845
Sapcd2	-0.464003	0.000787322	0.0102247	651.842	899.872
Usp11	-0.464919	0.00213492	0.0230702	780.91	1078.25
Arhgap33	-0.465644	0.00275789	0.0282308	367.868	507.979
Pcyt2	-0.466476	4.96358e-05	0.000937128	2884.67	3986.02
Trim45	-0.470103	0.000106051	0.00182584	562.969	778.865
Rpia	-0.471022	2.54321e-11	1.67378e-09	2201.98	3051.8
Sec22c	-0.471634	0.000432311	0.00614145	601.348	834.563
Kti12	-0.472526	0.000697268	0.00926166	819.468	1136.97
St3gal4	-0.472627	0.00040363	0.0057905	1168.9	1622.85
Ss18l2	-0.472958	7.04077e-05	0.00126766	497.021	690.454
Rhbdd2	-0.474657	0.00502801	0.0456163	781.65	1086.63
Meaf6	-0.47988	1.91937e-07	6.09228e-06	664.652	926.793
Pde6d	-0.480754	0.00104027	0.0129606	1074.37	1498.43
Cyb5rl	-0.481895	0.0036126	0.0348517	236.651	330.482
Cerk	-0.484319	0.0030173	0.0303421	5187.65	7256.63
Fam117a	-0.484862	0.000144707	0.00239105	2098.7	2937.81
Smarca2	-0.486609	0.00413044	0.0387922	971.99	1362.65
Hmgn2	-0.487248	0.00026798	0.00410508	7078.08	9921.29
Etv4	-0.488114	2.24623e-06	5.79486e-05	865.546	1213.38
Tesk2	-0.491087	0.00262071	0.0272334	155.06	217.882
Pilrb2	-0.492159	0.00226833	0.0241976	340.093	477.94
Ccdc166	-0.493256	0.00460219	0.0423132	135.709	191.039
Nt5c3b	-0.493564	0.000720526	0.00951633	869.259	1223.12
Irf2bp1	-0.494302	0.00185953	0.0206557	838.522	1180.5
Zfp512b	-0.497229	0.000526673	0.00722639	757.02	1069.41
Def6	-0.498106	0.0019815	0.0217145	5032.33	7107.54
Jup	-0.498621	0.00502276	0.0456042	947.106	1338.3
Cmtm7	-0.500043	0.00199655	0.0218383	14487.3	20488.9
Limd2	-0.503374	4.54951e-06	0.000108824	7402.74	10492.3
Kctd7	-0.503875	9.30433e-05	0.00162742	300.454	426.681
Igfbp4	-0.50424	0.00116588	0.0141734	3167.2	4491.08
Yaf2	-0.50461	0.00289564	0.0294083	1175.55	1667.41
Snx11	-0.506958	5.2933e-07	1.5454e-05	1053.42	1497.23
Dapp1	-0.510108	2.3578e-07	7.32427e-06	5027.47	7160.25
Susd1	-0.51117	0.000100795	0.00174466	2971.55	4236.54
Tysnd1	-0.514912	1.73619e-05	0.000363687	1111.23	1587.63
Ppp2cb	-0.517249	0.000922769	0.0117095	2863.33	4098.67
Mag	-0.517421	6.64564e-05	0.00120023	382.193	546.589
Cers4	-0.520381	0.00205741	0.0223779	313.118	449.394
Rab44	-0.523152	4.46908e-06	0.00010712	16372.7	23529.6
BC035044	-0.527353	0.00514672	0.046476	502.554	725.079
Lss	-0.532168	0.000278414	0.004234	2958.44	4279.48
Retsat	-0.532685	6.15411e-06	0.000143378	2366.3	3422.32
Plac8	-0.533087	7.23043e-06	0.000164828	20245.9	29296.6
Zfp865	-0.534576	0.00512071	0.0462771	452.065	655.133
Psrc1	-0.536377	0.000663341	0.00886154	404.467	587.021
Med21	-0.537848	9.22195e-08	3.08697e-06	1679.34	2437.08
Csgalnact2	-0.53798	3.11126e-05	0.00062184	2406.18	3494.6
Fam160a2	-0.538845	0.00236412	0.0250957	718.079	1043.63
Pex6	-0.539433	0.00150526	0.0174649	1972.37	2867.09
1810026B05Rik	-0.541345	0.000174832	0.0028208	544.003	791.512
Arap3	-0.545191	0.000944544	0.0119468	2777.49	4053.66
Slc25a37	-0.54522	2.20656e-05	0.000454139	1749.76	2553.34
Apoe	-0.549074	0.0033018	0.0325955	225.474	330.43
Phldb3	-0.550449	0.00164286	0.0187624	650.579	953.125
Stk16	-0.551978	3.73764e-06	9.10873e-05	3462.88	5077.19
Dbndd2	-0.552196	0.00116097	0.0141614	255.828	374.154
Tmem181b-ps	-0.555054	0.00443479	0.0410332	236.894	348.86
Mbd6	-0.555565	2.60788e-05	0.000529254	2307.41	3391.97
Pex26	-0.559828	0.000820732	0.0105877	691.771	1020.62
Cd63	-0.562509	0.000276777	0.00422013	12072.3	17828.7
B4galnt1	-0.564792	5.43107e-06	0.000127811	15573.8	23035.1
Gata2	-0.566103	0.00257183	0.0268452	5255.33	7781.02
Fam46a	-0.567103	4.14988e-05	0.000807787	1233.74	1828.62
Parp8	-0.567223	0.000133317	0.00223134	2799.44	4148.7
Tjp1	-0.568913	9.13932e-05	0.00160337	384.338	570.496
Rev1	-0.569188	0.000839234	0.0108025	2365.44	3509.13
Als2	-0.570945	2.16425e-05	0.000446219	2057.05	3056.52
Nphp3	-0.571752	7.90995e-07	2.22568e-05	762.367	1134.16
Zcchc4	-0.573375	0.0022656	0.0241906	1746.73	2600.08
Phlda3	-0.574333	0.000972909	0.0122259	332.166	494.667
Aldh3b1	-0.581066	6.78621e-06	0.00015623	1971.13	2948.45
Oaf	-0.581491	0.000578962	0.00782404	2901.46	4341.24
Lrp8	-0.581809	0.000111131	0.00190195	2635.83	3946.45
Espnl	-0.58344	0.000782547	0.010174	374.418	561.773
Gne	-0.588577	2.52296e-10	1.37981e-08	2873.78	4320.33
Mapkapk3	-0.5894	1.44172e-08	5.63579e-07	7534.48	11338.1
Tmem251	-0.589557	3.10694e-05	0.00062184	529.683	797.861
Aff1	-0.594323	5.11915e-07	1.50209e-05	3882.79	5862.82
Akap13	-0.59481	0.00172015	0.0194355	9005.99	13602.4
Ptprv	-0.596214	0.00183149	0.0204554	427.502	646.573
Tlcd2	-0.596347	0.000214657	0.00339748	254.334	384.877
Atxn1	-0.596529	0.00338348	0.0331586	688.271	1041.25
Rasa2	-0.596924	0.00185367	0.0206354	856.585	1296.47
Orai2	-0.596986	0.000295907	0.00444777	922.302	1395.79
Gm9926	-0.597049	9.23948e-07	2.56875e-05	290.089	438.552
Dnmt3l	-0.599353	0.000618988	0.00830714	721.859	1093.64
Cd37	-0.599808	0.00221648	0.023797	4652.3	7050.72
Btk	-0.601523	0.00145303	0.0169943	9292.06	14099.7
F630028O10Rik	-0.602249	0.00287449	0.0292445	4127.55	6265.93
Tmprss3	-0.603342	0.00315349	0.0314512	214.107	325.668
Gpc2	-0.603585	0.00225058	0.0240744	137.055	208.729
Tmed3	-0.610333	2.07468e-05	0.000429272	3799.22	5798.79
Tacstd2	-0.613156	0.00225523	0.024102	543.608	831.917
Six5	-0.623096	0.000134587	0.00223972	191.707	295.054
Plod3	-0.623805	0.00101167	0.0126312	7060	10879.4
Sox13	-0.624581	0.00208713	0.0225957	693.689	1070.09
Rhbdl1	-0.626982	0.000238466	0.00372871	169.471	261.302
4833438C02Rik	-0.628369	0.00324171	0.0321532	155.783	241.273
Rps6ka2	-0.630667	6.31467e-06	0.000146533	484.965	750.498
Arhgef18	-0.631995	0.0025594	0.0267394	1379.06	2138.03
Samd10	-0.633598	0.00183965	0.0205073	210.181	326.36
Sec16b	-0.633831	0.000322297	0.00478272	1419.59	2203.14
Cdh24	-0.636991	0.00132623	0.0157817	138.477	215.532
Flnb	-0.637512	0.000223099	0.00351675	16240.8	25265.9
Atp8b4	-0.640314	0.000221735	0.00349999	10637.6	16581.5
Tha1	-0.645571	0.00206639	0.0224546	147.994	231.082
Traf4	-0.646642	0.00231664	0.0246452	537.812	841.744
Cldn15	-0.647093	6.90299e-10	3.43645e-08	933.452	1460.72
Snhg20	-0.6474	4.58681e-05	0.000877369	220.468	345.089
Cebpe	-0.64871	0.000201597	0.00322141	4207.77	6595.44
Phkg2	-0.649685	0.00249092	0.026078	1243.77	1951.66
BC037034	-0.659926	0.00170263	0.0193314	3515.57	5554.98
Mapk4	-0.660562	0.00269434	0.027751	75.3873	119.23
D5Ertd605e	-0.662189	0.00112245	0.0137779	327.841	518.891
1700020L24Rik	-0.662517	3.54189e-05	0.000702888	692.683	1095.8
B230307C23Rik	-0.666	0.00110463	0.0136023	173.319	274.911
Kif1b	-0.674326	1.34714e-06	3.60755e-05	1859.55	2968.33
Cep164	-0.682409	5.96948e-06	0.000139916	481.624	772.439
Polm	-0.684577	1.20155e-06	3.24003e-05	222.594	358.334
Mfsd10	-0.687905	0.00274511	0.0281247	3255.49	5244.71
Pgp	-0.688058	8.61538e-05	0.00152292	1246.03	2007.46
Dhrsx	-0.690115	0.00202806	0.0221206	654.59	1056.15
Tgfbr3l	-0.69335	0.00230798	0.0245756	96.0877	155.254
Pitpnm2	-0.694371	3.25535e-09	1.44189e-07	582.781	943.33
Ttll3	-0.694998	0.00186917	0.0206977	518.963	840.488
Cdo1	-0.696788	0.003829	0.0365009	96.2383	155.869
Ccdc125	-0.697019	1.5003e-05	0.000318923	413.381	671.011
Fasn	-0.703018	5.83789e-08	2.04221e-06	13423.1	21852.8
Rere	-0.708241	0.000152822	0.00251089	1525.84	2493.7
Il11ra1	-0.709163	1.16321e-06	3.15857e-05	291.804	475.988
Gfi1	-0.71217	3.34326e-08	1.24427e-06	3566.29	5843.81
AI464131	-0.713027	8.66824e-06	0.000193813	138.499	227.951
Pilrb1	-0.721172	2.94006e-05	0.000593566	230.043	378.875
Rgcc	-0.724781	1.4808e-06	3.94733e-05	1011.04	1671.05
Tbc1d2b	-0.726405	0.0026863	0.0276927	2220.95	3675.34
Zfp507	-0.727844	1.08508e-05	0.000237149	446.754	740.115
Xk	-0.728326	0.00186183	0.0206557	301.429	499.893
Itm2b	-0.731472	0.00153426	0.0177484	23279.1	38651.6
Eml5	-0.734584	1.17338e-05	0.000254537	1409.88	2346.17
Gpr179	-0.735773	0.00336309	0.0330325	61.8268	103.127
Bcl11b	-0.737506	0.000460572	0.00651116	301.63	502.794
Pnpla7	-0.738625	0.00323286	0.0321053	1464.06	2443.47
Gxylt1	-0.742385	0.000798768	0.0103618	1930.79	3229.86
4930526I15Rik	-0.742403	0.00160051	0.0183869	207.445	346.173
Stag3	-0.744316	0.00137184	0.0162404	267.678	447.96
Vill	-0.745171	0.000465167	0.0065602	1437.56	2409.74
Plekhh2	-0.74577	0.00374946	0.0358895	447.717	751.426
Fbxo17	-0.750782	3.99705e-06	9.70034e-05	361.732	608.829
Grk3	-0.752061	6.6219e-06	0.000153053	251.16	423.646
Cc2d2a	-0.753448	0.00531622	0.0476374	56.3511	95.6319
Noct	-0.759308	1.06667e-05	0.000233565	2625.92	4445.09
Kcnq1ot1	-0.761118	0.000111789	0.00190663	188.159	319.337
Pigl	-0.762487	0.00135474	0.0160707	261.075	442.752
Ikzf2	-0.764834	0.000108399	0.00186246	1751.29	2976.43
Rapsn	-0.76926	0.000423647	0.00604788	521.021	888.283
Gsr	-0.770669	2.73775e-07	8.3487e-06	18226.2	31095.4
Col11a2	-0.773134	0.000320633	0.0047641	1799.69	3076.13
Erdr1	-0.800729	0.00182814	0.0204377	569.751	991.851
Abcc8	-0.808792	0.00469075	0.0429242	353.081	618.967
Cmc2	-0.81021	1.14761e-05	0.00024988	644.666	1129.42
Cbwd1	-0.812187	4.36414e-13	3.5551e-11	2162.33	3798.29
Ubxn11	-0.814013	5.84371e-05	0.00107541	94.3679	165.63
Dhcr24	-0.815762	8.30429e-06	0.000187474	6828.45	12020.6
Nr4a2	-0.815998	0.00416046	0.0389278	49.4972	87.3525
Per2	-0.82765	0.0024081	0.0254094	326.513	580.033
Cd34	-0.829827	1.0565e-05	0.000231774	6605.11	11741.4
Dedd2	-0.838962	0.000106111	0.00182584	530.7	949.751
Man2b1	-0.839214	3.32654e-06	8.2746e-05	9330.81	16694
Dnaja4	-0.839834	0.00155759	0.0179469	164.702	295.337
Fam129c	-0.850735	0.00150456	0.0174649	92.718	167.456
Dlc1	-0.867746	0.000858968	0.01102	54.4154	99.1128
Cyp39a1	-0.868319	0.00455628	0.0419906	78.1383	142.526
Gm5134	-0.87106	0.00413597	0.0387922	33.9639	62.3072
Lin28a	-0.871606	0.00521927	0.0469493	898.627	1644.57
Nup210l	-0.878506	0.000459567	0.00650485	104.1	192.159
Igf1r	-0.880609	4.17369e-16	5.06451e-14	8938.83	16458.2
Loxl2	-0.886537	0.00262862	0.0272912	37.7495	69.9496
Fcnb	-0.90366	0.00324628	0.0321564	31.0113	57.8949
Fnbp1l	-0.905752	1.01384e-10	5.96474e-09	4279.69	8019.58
Ttc39b	-0.908381	1.90727e-06	5.00402e-05	107.098	201.304
Chst13	-0.912823	1.35736e-07	4.46663e-06	838.521	1578.72
Slc35d1	-0.929576	3.31154e-07	9.94231e-06	1145.46	2182.81
Cox6b2	-0.936438	0.00048318	0.00675698	124.042	237.258
Creb3l3	-0.936973	5.59618e-05	0.0010364	64.4358	123.572
Ash2l	-0.938417	1.67944e-18	2.54075e-16	3305.27	6335.02
Galr3	-0.938629	0.00541063	0.0483171	35.0099	67.0547
Tlr1	-0.964684	0.00526117	0.0472168	253.861	495.785
Myl12b	-0.970368	0.000340678	0.00499818	5536.17	10847.5
Ica1l	-0.973542	0.00353311	0.0342976	58.9159	115.621
Bmpr1a	-0.974142	0.00361412	0.0348517	233.242	458.012
Kcne3	-0.978429	7.14449e-05	0.0012804	158.917	313.936
Galnt18	-0.98002	0.000406797	0.00582875	43.9426	86.612
Lrrk2	-0.981879	0.00057278	0.00776754	1137.47	2247.01
Mybpc3	-1.00568	0.00164766	0.0187804	57.693	115.952
Slc4a5	-1.01174	0.00169399	0.019252	47.3477	95.8491
Clstn3	-1.01417	1.39878e-30	4.65552e-28	1127.58	2276.78
Slc44a4	-1.0192	7.44994e-06	0.000169501	183.497	370.998
Sh3kbp1	-1.02332	1.71028e-09	7.78242e-08	1616.46	3284.84
Fam222b	-1.02695	1.72432e-05	0.00036192	1183.34	2411.86
Col20a1	-1.03818	0.00236839	0.025104	125.001	257.132
Adgrb1	-1.03929	0.00242256	0.0254927	268.398	551.907
Aspa	-1.03966	2.17468e-22	4.44435e-20	1470.54	3022.01
Rap1gap	-1.04869	0.00421875	0.0393784	322.103	666.508
Tmem79	-1.05904	1.59113e-07	5.16296e-06	83.9816	174.65
Siglecf	-1.05998	0.00169397	0.019252	237.608	495.657
6330418K02Rik	-1.0633	5.90384e-06	0.000138657	197.256	412.316
Zfp976	-1.06541	0.00410308	0.0387018	54.8853	115.16
Prrt2	-1.08232	0.000204317	0.00324766	61.9569	131.502
Gm15401	-1.08507	0.00216195	0.023319	23.9976	50.7422
Pkib	-1.11874	0.00340982	0.0332951	495.731	1076.99
Slc27a2	-1.12102	4.62037e-05	0.000882338	63.842	138.64
9230105E05Rik	-1.12342	1.99417e-07	6.29541e-06	145.369	315.982
C230014O12Rik	-1.12988	1.19107e-08	4.7354e-07	91.9254	200.638
Nhsl2	-1.21041	0.00124727	0.0149655	2456.61	5685.12
Lpcat2	-1.22529	0.00540552	0.0483171	280.687	656.511
Slc5a11	-1.2262	0.000128773	0.00216149	250.913	587.019
Pank1	-1.27451	0.000680742	0.00906282	346.143	837.863
Sgip1	-1.27711	0.00509135	0.0461078	1457.84	3533.58
Tspoap1	-1.31383	0.00164623	0.0187804	3110.55	7733.11
A630001O12Rik	-1.37278	0.00123838	0.0148874	16.7252	43.5195
Clec11a	-1.38835	7.18391e-06	0.000164089	385.695	1009.92
Prg3	-1.40059	5.24907e-05	0.000983062	965.412	2548.26
Ggnbp1	-1.42482	0.00034651	0.00507736	196.308	527.076
Clec18a	-1.43553	2.45954e-05	0.000503472	54.4163	147.556
Penk	-1.43876	0.000208106	0.00330035	289.974	785.482
Rhbdl3	-1.45573	5.37681e-05	0.00100485	49.3132	135.755
Prg2	-1.48175	2.72902e-30	8.59198e-28	10151.6	28350.1
Lrrn4cl	-1.51416	0.000502836	0.00697091	14.1315	40.6873
Bcas1os2	-1.52787	0.000203182	0.00323785	136.153	392.588
Btla	-1.53703	0.000167687	0.00272439	38.1116	110.729
Slc27a3	-1.56466	1.21408e-08	4.77796e-07	140.554	415.918
Dnah17	-1.59576	0.0043195	0.0401689	95.9712	290.245
Trim29	-1.61927	1.03425e-09	4.91755e-08	57.0138	175.419
Otof	-1.66068	0.000224585	0.00353539	49.4016	156.347
Kbtbd6	-1.73505	0.00171796	0.0194296	112.184	373.704
Pcsk9	-1.74111	5.09323e-13	4.03613e-11	97.3637	326.235
Vcam1	-1.79958	3.84722e-09	1.67225e-07	1089.15	3792.27
Stx3	-1.88695	7.76356e-06	0.000175607	393.258	1454.97
D630003M21Rik	-1.98039	0.00208401	0.022583	11.6648	46.2191
Tmem198	-2.06677	0.0043971	0.0407817	11.4967	48.0281
Dio2	-2.07603	1.79889e-06	4.73031e-05	386.427	1629.83
Tdrd5	-2.0928	5.5268e-05	0.00102682	119.318	509.327
Eng	-2.27186	1.5475e-12	1.16302e-10	96.6755	466.417
Capn9	-2.52624	2.16955e-06	5.65393e-05	8.20025	47.3648
4930519L02Rik	-2.54241	0.0042392	0.0395376	272.261	1586.15
Abcb9	-2.61238	0.000295899	0.00444777	188.43	1152.19
Nphs2	-2.72912	0.0056199	0.0498601	6.40138	42.5137
Folr1	-2.75375	2.724e-08	1.02361e-06	17.9795	121.616
Crispld2	-2.93465	0.000103238	0.0017843	40.6186	310.63
Pde3b	-3.03922	0.000292889	0.00441379	377.153	3100.44
D630023F18Rik	-3.50175	3.23919e-42	2.09629e-39	19.8826	225.58
Otogl	-3.85264	0.000775868	0.0101097	10.2752	148.659

## Sheet: S2B# Er_A_FDR 0.05
Gene	log2FoldChange	p-value	FDR	shCtrl_atRA	shEvi1_atRA
8430408G22Rik	7.60959	4.37824e-07	1.24956e-05	45.7481	0
Slc9a2	7.43598	1.53203e-06	3.9496e-05	40.7646	0
Tnfsf8	7.33963	9.50268e-07	2.56835e-05	37.7487	0
Sema6d	7.32703	2.47456e-06	6.07251e-05	37.8093	0
Cfh	6.58506	7.0704e-06	0.000149974	61.407	0.712455
Arhgap24	5.76788	4.52148e-08	1.5738e-06	69.2059	1.28451
C1qtnf6	5.72863	1.68731e-33	6.82488e-31	369.519	6.85419
Ptgfrn	5.69458	7.22061e-08	2.38585e-06	66.1218	1.42491
Csn3	5.49146	3.54011e-28	1.03814e-25	347.586	8.12825
Npy	5.40058	1.70948e-09	7.73043e-08	81.1301	2.13736
Emp1	5.34343	9.64966e-08	3.12681e-06	732.365	18.243
Ifi209	5.23662	1.56476e-31	5.73581e-29	313.583	8.7003
Trem2	5.14811	2.84767e-08	1.0406e-06	780.834	22.2369
Ifi207	5.14792	5.95512e-27	1.6245e-24	248.244	7.13499
4921529L05Rik	5.10045	3.6024e-15	3.46362e-13	131.402	3.99393
Lox	5.09135	9.92758e-06	0.00020538	43.2698	1.28451
Kctd12b	5.07126	5.93884e-06	0.000129005	43.1926	1.42491
Cttnbp2nl	5.03895	8.55368e-13	6.27092e-11	105.695	3.56227
Colec12	4.99476	1.20742e-09	5.59806e-08	745.568	23.6618
Klk9	4.98582	5.66612e-19	7.91233e-17	184.015	6.27169
Fam198b	4.98362	6.76646e-28	1.93587e-25	241.294	7.70705
Sdc4	4.97171	8.89272e-11	4.89726e-09	842.974	27.0942
Zcchc24	4.95785	2.48925e-21	4.42407e-19	177.388	5.56968
Pla2r1	4.9477	6.21082e-06	0.000134065	39.0655	1.28451
Npas2	4.94623	4.07507e-08	1.43545e-06	58.8007	1.99696
Chst1	4.85243	1.30963e-07	4.18581e-06	55.5841	2.13736
Fam20a	4.84452	1.53884e-16	1.75249e-14	167.05	6.13129
Irs1	4.74362	0.000109727	0.00172533	35.0331	1.42491
Tbc1d9	4.73087	1.97712e-05	0.000375269	33.9687	1.42491
Pid1	4.69468	1.89702e-31	6.74305e-29	354.067	14.5403
Serpinb6b	4.69042	3.47351e-07	1.01607e-05	49.8689	2.13736
Tgfb3	4.62348	1.66055e-18	2.26491e-16	157.162	6.56294
Ifi204	4.57565	4.34789e-08	1.52697e-06	61.816	2.84982
Kcnk13	4.56876	7.71768e-07	2.1201e-05	45.5883	2.13736
Rasgrp3	4.55703	2.74424e-47	2.146e-44	606.049	26.3922
Sphk1	4.55494	3.04555e-10	1.53323e-08	75.7208	3.56227
Qpct	4.51779	5.09824e-12	3.34091e-10	88.464	4.27473
Skida1	4.51479	5.60276e-18	7.38431e-16	145.763	6.56294
Plpp3	4.47865	1.83596e-08	6.92469e-07	72.0452	3.42187
Atp6v0d2	4.47722	4.41583e-10	2.19482e-08	71.4897	3.42187
Oasl1	4.47442	1.0159e-06	2.70215e-05	42.6176	1.99696
Siglec1	4.46455	1.86239e-08	7.00188e-07	56.6172	2.84982
Lpl	4.43843	3.66705e-25	8.43422e-23	3398.07	157.437
Arhgap22	4.4066	3.42619e-24	7.30713e-22	201.291	9.42321
Kynu	4.40306	2.1421e-05	0.000403969	41.5686	2.13736
Jaml	4.37846	2.7991e-06	6.78378e-05	40.3811	2.13736
Atp9a	4.36681	8.29076e-15	7.53881e-13	160.507	8.12825
Akr1b8	4.33813	1.83003e-30	5.80168e-28	423.701	21.8157
Vcan	4.33465	1.59231e-43	9.96386e-41	449.837	22.4087
Tlr7	4.32922	5.23077e-20	8.07327e-18	249.617	12.975
Kmo	4.30648	5.16444e-08	1.77651e-06	63.1659	3.28147
Gfra1	4.23614	1.2852e-16	1.49261e-14	119.874	6.56294
Camk2d	4.21763	3.8428e-12	2.54667e-10	82.7303	4.56598
Serpinf1	4.18647	1.10498e-14	9.89424e-13	115.064	6.14174
Ism1	4.17611	1.28176e-05	0.000259224	34.9822	2.13736
Ctss	4.16937	2.97471e-07	8.83377e-06	1447.08	80.6896
Ifitm3	4.1617	1.66265e-64	2.78613e-61	1118.5	63.3516
Mmp12	4.15549	4.01478e-09	1.69563e-07	2064.6	116.193
Cp	4.13672	2.87969e-31	9.93493e-29	823.139	47.6359
B3galnt1	4.11461	2.39857e-09	1.04205e-07	65.4775	3.57272
Syn3	4.10915	5.30602e-08	1.80929e-06	55.1044	3.28147
Crlf1	4.07281	0.000150046	0.00227984	33.2003	2.13736
Cd40	4.06938	4.12787e-09	1.73548e-07	64.7661	4.13433
Oasl2	4.03721	4.31911e-11	2.58486e-09	119.077	7.6966
Gimap4	4.01766	3.39268e-11	2.06198e-09	104.603	6.70334
Car4	3.99874	1.02819e-10	5.60959e-09	2203.58	138.289
Ifi203	3.9355	4.01306e-12	2.64456e-10	393.468	26.2309
Fmn1	3.93514	4.3321e-06	9.84797e-05	91.5986	5.72054
Cnn3	3.92223	1.16923e-40	6.53098e-38	335.719	22.1279
Dab2	3.91381	1.82868e-116	2.14504e-112	1799.24	120.723
Angptl2	3.90088	2.36856e-16	2.62105e-14	196.713	13.8279
Plau	3.90083	2.32678e-17	2.90353e-15	889.757	60.3092
Acvr1	3.86804	2.42732e-07	7.31939e-06	46.7688	3.28147
Dse	3.86728	4.04358e-26	1.00917e-23	223.014	15.4141
Clu	3.86221	9.44301e-08	3.06832e-06	57.0496	4.27473
Card11	3.83669	1.74702e-73	3.41543e-70	1190.94	83.5035
Liph	3.82664	4.47604e-06	0.000100969	35.8834	2.42862
Gimap7	3.82605	3.77544e-09	1.6104e-07	102.443	7.5562
Tlr8	3.82329	6.37742e-09	2.60652e-07	122.155	8.98111
Abcb4	3.80826	1.13436e-38	6.04821e-36	322.14	23.5423
Fam78b	3.80512	1.61392e-43	9.96386e-41	460.615	32.8356
Fn1	3.78381	3.42074e-07	1.00313e-05	1397.36	101.782
Gdf15	3.77742	1.49272e-08	5.72209e-07	61.8425	4.84678
Tmem176b	3.7718	2.96416e-20	4.69859e-18	165.611	12.4134
2510009E07Rik	3.7381	1.0982e-08	4.30834e-07	328.993	25.0868
Ccl2	3.73734	3.46292e-06	8.12402e-05	1271.84	95.6511
Fggy	3.72532	5.80856e-08	1.95789e-06	50.7104	3.85352
Batf2	3.68332	5.34607e-06	0.000117579	41.6427	3.42187
Lims2	3.66641	1.45798e-09	6.65449e-08	83.2435	6.98414
AU022793	3.66304	1.00775e-09	4.80524e-08	228.138	18.3939
Gem	3.65224	1.19885e-22	2.38348e-20	244.153	20.11
Msr1	3.64033	0.000107581	0.00169613	727.705	58.5826
Hmgn3	3.61227	1.66451e-20	2.74996e-18	240.708	19.6993
Ednrb	3.6113	3.84134e-08	1.36957e-06	156.928	13.2558
Ephb2	3.61001	1.12386e-06	2.95579e-05	38.7452	3.14107
Dok7	3.57466	2.96127e-11	1.81862e-09	77.0398	6.84374
5830444B04Rik	3.56966	1.32432e-10	7.06338e-09	84.213	7.4158
Mafb	3.56142	4.45337e-13	3.37019e-11	337.353	29.0911
Cxcl14	3.55533	4.80813e-50	4.02852e-47	1051.08	89.3644
Cd5l	3.54011	0.000286113	0.00397173	38.9937	3.56227
Plxnb2	3.52595	1.04705e-86	6.14095e-83	2089.87	180.076
Rgs16	3.51792	1.16874e-10	6.28868e-09	88.7487	8.12825
Nlrc5	3.49455	3.5001e-15	3.39307e-13	182.346	16.5478
Ube2l6	3.49228	6.45392e-15	5.96098e-13	131.785	12.403
Cysltr1	3.46413	1.04807e-09	4.97728e-08	117.141	11.1185
Rora	3.45791	7.10658e-06	0.000150198	34.936	3.14107
Hpse	3.45427	2.55934e-22	4.92148e-20	2521.88	230.925
Col6a6	3.44147	1.45343e-06	3.75523e-05	48.4272	4.42558
Tnip3	3.41518	0.00339574	0.0306381	235.736	22.2369
Mmp14	3.40278	3.4543e-05	0.000612994	41.52	4.13433
Gprc5b	3.39818	7.21683e-11	4.08954e-09	89.1811	8.98111
Nos2	3.39816	6.51011e-11	3.74331e-09	102.824	10.1252
P2ry13	3.37306	9.85096e-07	2.6442e-05	39.6538	3.99393
Cd74	3.37063	2.99636e-05	0.000545765	570.643	55.452
Atf3	3.35732	3.97127e-31	1.33094e-28	282.951	28.5295
Csf1r	3.34851	5.72481e-74	1.34304e-70	1414.44	139.58
Igf2bp2	3.34681	1.00889e-35	4.38307e-33	601.563	59.649
Tmem176a	3.34598	3.26612e-10	1.63725e-08	78.0963	7.84745
3110043O21Rik	3.3459	5.92242e-08	1.98498e-06	51.3322	4.85723
Rassf8	3.34072	7.4724e-06	0.000157363	45.0477	4.42558
Olfm1	3.3332	3.54933e-45	2.44904e-42	426.452	43.3716
Plxdc2	3.3216	5.13533e-12	3.34652e-10	143.678	14.8316
Apbb2	3.29009	4.42505e-17	5.35112e-15	137.1	14.1296
Bcl6b	3.26435	3.5779e-09	1.53171e-07	81.6394	8.98111
Inhba	3.26145	2.0351e-05	0.00038565	36.27	3.71312
Arhgap12	3.25032	3.71529e-13	2.82989e-11	91.1935	9.98481
Rbpms	3.24227	2.41265e-20	3.87676e-18	231.016	24.8269
Mpeg1	3.2385	1.97163e-06	4.97359e-05	4121.78	437.038
Ly6a	3.23593	1.5519e-05	0.000303902	82.7581	9.12151
March1	3.23575	5.70945e-09	2.34989e-07	87.3802	9.83396
Cdk14	3.23178	5.28299e-14	4.395e-12	148.647	15.7053
Cacng6	3.21794	0.000151321	0.00229247	40.7257	4.28518
Eps8l1	3.21476	2.18597e-09	9.53212e-08	71.9469	8.12825
Mmp13	3.19991	1.23027e-09	5.65923e-08	71.8374	8.40905
Nlrp3	3.19851	3.53369e-05	0.000625192	557.709	61.0216
Cacna1b	3.19557	1.32617e-16	1.52509e-14	140.581	15.5545
Ank	3.1908	3.12076e-46	2.28791e-43	467.754	50.9696
Car13	3.18737	1.0979e-07	3.538e-06	51.6606	5.56968
F13a1	3.1847	0.000210238	0.0030296	382.653	42.3365
Sulf2	3.17574	3.9828e-36	1.94659e-33	354.918	39.1177
Gm128	3.16319	3.88056e-07	1.12671e-05	51.9946	5.99089
Clec4n	3.15175	0.000813253	0.00966446	246.294	27.9366
Mecom	3.15055	1.15165e-09	5.38199e-08	192.898	22.107
Cmklr1	3.12849	9.96974e-07	2.6639e-05	62.824	7.4158
Notch4	3.12694	2.50418e-11	1.55418e-09	315.849	36.7877
Tmlhe	3.11571	2.61577e-05	0.000481679	45.2119	5.41883
Col4a5	3.09445	3.22049e-09	1.38375e-07	82.1854	9.70401
2610203C22Rik	3.09443	3.93494e-05	0.000686859	41.7844	4.57643
Spp1	3.09358	2.17207e-15	2.19641e-13	32574.4	3816.99
Slc37a2	3.08734	2.37304e-15	2.37913e-13	188.297	22.8194
Foxd1	3.07966	1.08616e-30	3.53906e-28	278.992	33.1164
Epas1	3.0625	1.0913e-26	2.9093e-24	258.802	30.6982
C1qa	3.05613	0.000133057	0.00204824	91.0279	11.2589
Lyz2	3.04696	1.77508e-05	0.000341338	10221.2	1237.06
Abca1	3.04538	4.88012e-11	2.86219e-09	506.491	61.7654
C1qc	3.02382	3.84355e-05	0.000672908	248.137	30.7968
Ifi27l2a	3.02159	4.43596e-08	1.55125e-06	146.363	18.5343
Frmd4b	3.01516	2.39555e-08	8.86429e-07	62.0592	7.84745
Nlrp1b	3.00326	0.000150891	0.00228972	31.3487	4.13433
Gbp5	2.99977	1.91493e-05	0.000365238	58.8259	7.6966
Il7r	2.9955	1.38545e-08	5.34583e-07	78.6007	10.406
Gnb4	2.9944	0.000130728	0.00201768	31.0843	4.13433
Mt2	2.98259	8.1995e-82	3.20601e-78	2056.2	260.235
Dock7	2.97852	3.12794e-13	2.39809e-11	664.103	84.9956
2210408F21Rik	2.97763	1.81592e-05	0.000348051	35.398	4.70638
Igf1	2.97512	0.00109975	0.0123801	75.4423	9.83396
Cd86	2.95879	7.3587e-10	3.55216e-08	132.047	16.8495
Gpnmb	2.95716	0.00240635	0.0237139	3531.89	454.994
Ache	2.95192	1.72072e-09	7.73333e-08	69.4782	9.27236
Tsc22d1	2.94989	7.08008e-56	8.30494e-53	1384.57	180.512
Fgf23	2.9441	1.68656e-08	6.42316e-07	75.0897	10.1252
Nrp2	2.93684	4.79866e-16	5.11712e-14	136.169	17.7023
Itga1	2.93462	8.69358e-15	7.84429e-13	120.953	15.8457
Slco2b1	2.9299	3.548e-05	0.000626778	242.496	31.8319
Enpp1	2.91956	4.28527e-24	8.97612e-22	232.489	30.1366
Shtn1	2.91912	2.94134e-17	3.63178e-15	148.995	19.5589
Cpe	2.91375	6.13515e-06	0.000132777	43.4556	5.85049
Large1	2.91023	1.23688e-05	0.000251886	44.0743	6.13129
Ptpro	2.90603	4.55108e-14	3.86842e-12	114.929	15.4141
Lamc1	2.89548	5.60254e-54	5.47648e-51	1555.39	208.314
Stac2	2.87512	3.86612e-06	8.9447e-05	52.4359	7.4158
Lifr	2.86597	3.43081e-12	2.28656e-10	131.583	18.4043
Ptprm	2.85817	1.99597e-09	8.83501e-08	103.304	14.5508
Pltp	2.85636	0.000649218	0.00803305	33.6262	4.84678
Hivep3	2.84703	7.16546e-09	2.8983e-07	83.4545	11.8414
Plod2	2.84371	1.74924e-08	6.61889e-07	293.885	41.4941
Adgra2	2.8382	5.81298e-20	8.85535e-18	468.176	65.25
Rin2	2.83646	6.36559e-11	3.67824e-09	335.031	47.6254
Cd28	2.8215	1.34098e-14	1.19165e-12	2470.56	348.727
Hbb-y	2.81539	6.66381e-05	0.00110561	40.9592	5.99089
Sell	2.81523	6.31978e-06	0.000135771	3784.42	538.097
Tnfsf12	2.81005	9.57282e-10	4.58323e-08	263.756	38.0827
Phf11b	2.80049	2.98024e-06	7.13434e-05	69.3202	10.406
Pde7b	2.77715	1.32476e-10	7.06338e-09	101.43	15.1228
Gimap8	2.765	0.000195606	0.00285026	82.3328	12.403
Lsp1	2.76079	0.00246978	0.0241622	4060.78	599.373
Nrp1	2.75618	2.12103e-05	0.00040064	255.976	38.3426
Pdpn	2.75354	1.74332e-05	0.000335782	89.8462	13.6875
Tpbgl	2.75167	4.47336e-07	1.27052e-05	63.5887	9.28281
Prr5l	2.73162	3.95059e-07	1.14139e-05	106.321	16.5373
Zc3h12c	2.72334	4.70306e-13	3.51382e-11	229.638	35.1029
Mrc1	2.72191	0.00219323	0.0219697	45.17	7.12455
Chil3	2.72012	2.58055e-08	9.48897e-07	68.2202	10.6973
Rgs1	2.70386	7.12744e-08	2.36172e-06	59.1992	9.55316
Il2ra	2.69942	4.0331e-16	4.34021e-14	142.366	22.679
Clmn	2.69705	6.6677e-10	3.24532e-08	96.4943	15.2632
Stra6l	2.69101	9.94743e-07	2.6639e-05	50.0335	7.98785
Ccl7	2.69049	5.09272e-05	0.000868279	286.474	44.7651
Anpep	2.68841	3.63857e-08	1.30521e-06	468.248	73.2842
Gipr	2.68348	2.43514e-13	1.89167e-11	300.466	47.4954
Tnni2	2.66503	1.62504e-16	1.83286e-14	186.635	29.8245
Zfp286	2.66494	0.00216529	0.0217456	33.3129	5.41883
Cadm4	2.66382	3.82252e-05	0.000670227	36.1663	5.85049
2010300C02Rik	2.63677	1.8125e-09	8.11474e-08	78.061	12.1431
Creb5	2.60939	6.59257e-06	0.000140602	42.2804	6.85419
Emp2	2.60287	3.05392e-05	0.000555387	38.7694	6.42254
Cx3cr1	2.59469	6.86723e-09	2.79696e-07	81.7383	13.8383
Tcf4	2.59216	1.16575e-10	6.28868e-09	2475.18	409.864
Akt3	2.58427	5.41026e-17	6.41034e-15	183.642	29.9962
Mndal	2.56056	0.00265102	0.0255308	516.596	87.8141
Vwf	2.5589	1.71348e-09	7.73043e-08	434.313	74.3088
Rai14	2.55702	2.12794e-55	2.26915e-52	1397.83	238.617
Adamts14	2.55133	3.9293e-06	9.05515e-05	52.4822	9.13196
Il9r	2.54358	2.54336e-06	6.21533e-05	48.2608	8.2791
Col19a1	2.53959	9.57692e-07	2.58247e-05	107.581	18.9659
Gm12250	2.53951	3.68607e-11	2.22874e-09	121.616	20.8434
Irf4	2.53909	3.68123e-06	8.55067e-05	45.0522	8.12825
Il33	2.53524	4.62455e-13	3.47731e-11	200.621	35.3733
Stxbp6	2.5262	0.00191283	0.0195619	34.1946	6.13129
Fblim1	2.52268	5.09671e-17	6.10045e-15	797.84	139.928
Bmx	2.51994	4.22353e-05	0.000731787	277.21	48.7591
Hmga2	2.51639	0.000120249	0.00186823	48.9118	8.84071
Tmem106a	2.51119	6.89363e-11	3.92536e-09	850.259	149.902
Ifitm1	2.50928	7.3391e-09	2.95834e-07	1100.91	193.976
Mr1	2.50908	2.09706e-16	2.34271e-14	148.163	25.9814
Frzb	2.50459	0.000186717	0.00274459	143.248	25.6588
Cxxc5	2.49761	2.67298e-06	6.49522e-05	54.9349	10.1252
Slc38a4	2.49701	1.50717e-05	0.000297127	88.6658	15.9757
Col4a2	2.49034	4.94156e-14	4.17011e-12	324.033	58.484
Tmem268	2.47057	9.36898e-25	2.07355e-22	265.669	47.5477
Pde10a	2.47022	1.12738e-07	3.62305e-06	91.467	16.4178
Arap2	2.46675	4.29038e-19	6.13734e-17	493.668	88.413
Asb2	2.44664	0.00157417	0.0166352	164.616	30.5056
Lrp1	2.43845	1.59991e-28	4.81204e-26	5096.31	939.077
Lgmn	2.43562	2.50989e-07	7.54897e-06	665.679	123.64
Nkain1	2.43308	1.43134e-07	4.5255e-06	210.455	38.4366
Pls1	2.42427	2.6745e-06	6.49522e-05	58.1212	10.8481
4933412E12Rik	2.41547	0.000232414	0.00329652	30.8526	5.85049
Tifa	2.41471	1.02248e-23	2.10416e-21	325.913	61.2352
Slc15a3	2.40301	2.90862e-56	3.7909e-53	922.107	173.201
Hivep2	2.40232	2.01133e-09	8.83631e-08	196.158	37.5211
Slc30a4	2.39447	3.26094e-06	7.72744e-05	54.8436	10.8377
Irf8	2.39345	2.67303e-35	1.11981e-32	2667.82	506.15
Myl10	2.38276	1.2327e-08	4.80386e-07	673.244	129.662
Cacna1d	2.38228	0.00120494	0.0133213	38.3988	7.6966
Spib	2.38179	0.000118616	0.00184531	40.4031	7.98785
Lrrc39	2.3812	1.78766e-13	1.42648e-11	178.142	33.4286
Lhfp	2.37953	6.04318e-05	0.00100889	32.6796	6.14174
Satb1	2.37827	1.97266e-20	3.21379e-18	298.6	57.6625
Rgl1	2.37528	4.02724e-07	1.15783e-05	124.151	24.5252
Gdpd1	2.36475	1.91368e-05	0.000365238	38.995	7.42625
St8sia4	2.36342	1.2468e-18	1.72058e-16	604.603	118.554
Zcchc3	2.35049	0.000891765	0.0104709	137.168	26.5848
Gas7	2.34975	2.19904e-25	5.15895e-23	1319.4	260.229
Csf1	2.34365	5.69949e-15	5.3484e-13	792.046	157.188
Tpd52	2.33903	5.20757e-58	7.6356e-55	807.76	158.77
Serpina3f	2.33051	0.000390508	0.00519349	53.92	11.1185
Rasa4	2.32344	1.76384e-51	1.59152e-48	783.841	155.909
Pld2	2.30425	8.37192e-11	4.6322e-09	106.836	21.8366
C77080	2.30138	4.01863e-09	1.69563e-07	75.3271	15.6949
Plekhm3	2.27474	1.87256e-26	4.88114e-24	503.646	103.245
Igfbp6	2.26872	0.000591589	0.00741382	30.97	6.56294
Prnp	2.25836	1.31022e-08	5.07224e-07	70.2712	14.842
Hcar2	2.25416	1.96345e-18	2.64727e-16	606.829	128.529
Plekha6	2.2494	9.86651e-36	4.38307e-33	572.816	120.895
Brdt	2.23886	4.13654e-05	0.000718839	35.8719	7.56665
Rbm47	2.22711	8.08059e-15	7.40511e-13	171.51	36.4083
Serpinb10	2.22381	1.22672e-05	0.000250266	105.44	23.1002
Nes	2.21748	3.65017e-06	8.49535e-05	490.092	104.873
Ly6k	2.21253	2.95239e-06	7.09662e-05	99.7903	21.9666
H2-Aa	2.21089	4.92836e-09	2.03555e-07	119.813	26.3922
St6gal1	2.21085	4.44143e-19	6.27686e-17	1305.45	282.94
Pparg	2.20904	4.3141e-21	7.5529e-19	223.504	48.2497
Rtl5	2.20758	6.728e-06	0.00014297	49.7012	10.7077
Hook1	2.19975	3.18655e-05	0.000575935	53.6235	11.9818
Zdhhc14	2.19746	0.00228065	0.0226904	37.5268	8.1387
Plk2	2.19081	9.82303e-13	7.15678e-11	1245.39	273.865
Cpeb1	2.18606	9.55633e-09	3.77427e-07	84.9791	18.9764
Zfp946	2.17596	0.000289819	0.00400894	45.0808	9.85486
Arhgap29	2.17588	0.00378842	0.0335466	49.0746	10.5778
Ptger4	2.17415	3.18985e-06	7.58963e-05	46.211	10.4165
D930048N14Rik	2.17315	2.65326e-05	0.000487817	46.606	10.5569
Slc6a8	2.1684	3.98696e-08	1.40865e-06	440.635	98.5741
Ctsl	2.16753	1.01654e-17	1.31184e-15	7259.29	1617.11
Hdac9	2.1637	7.75557e-08	2.54826e-06	172.805	39.0864
S100a4	2.15791	0.000913785	0.0106891	1675.57	375.777
Mtss1	2.15681	1.80877e-12	1.25544e-10	822.43	185.437
Sdc3	2.14609	2.96694e-07	8.83303e-06	5717.02	1292.39
St3gal1	2.14511	4.65722e-06	0.000104056	1374.42	311.411
Apold1	2.1445	2.23393e-06	5.5517e-05	73.3731	16.6986
Rtp4	2.14275	0.00253278	0.0246757	41.7473	9.83396
Sdc1	2.13893	2.38273e-06	5.8965e-05	1419.68	322.993
Myo7b	2.13766	0.000774286	0.00935363	64.9298	15.1124
Eps8	2.13526	0.000734463	0.00893698	407.693	93.2329
Gimap1	2.13305	8.27839e-06	0.000172173	214.91	49.4924
Unc5b	2.13241	4.87177e-11	2.86219e-09	89.0007	20.2713
Rian	2.10781	3.0806e-07	9.10214e-06	109.095	25.4094
Jun	2.10311	1.7001e-24	3.693e-22	686.191	161.094
Insl6	2.10252	7.0946e-06	0.000150198	49.3566	11.5606
Slc24a5	2.10017	0.00528543	0.0436606	84.1071	19.299
Dennd5b	2.09913	0.000418329	0.00550112	47.3924	11.2693
Dusp22	2.09348	2.44902e-10	1.25996e-08	154.434	36.8086
Dhrs3	2.09267	0.00114123	0.0127613	2253.52	528.648
Jam2	2.09033	0.000937438	0.0108765	83.6341	20.0996
Cav2	2.08461	1.54203e-10	8.14773e-09	172.809	41.3746
Cx3cl1	2.08318	0.00530798	0.0437871	30.9202	7.5562
Slc41a2	2.07843	5.68802e-05	0.00095588	123.301	29.6632
Gimap6	2.07829	8.59059e-21	1.4604e-18	741.918	176.929
Aff3	2.07542	8.5897e-07	2.33775e-05	200.24	47.6672
Thsd1	2.07511	1.20865e-05	0.000247425	61.8792	14.7016
Serpinb9g	2.07349	0.000532839	0.00677161	101.112	23.5841
Selp	2.07223	1.54691e-05	0.000303432	65.4792	15.8353
Neo1	2.07211	1.60772e-07	5.01557e-06	74.404	17.7023
Rassf4	2.07078	7.60753e-32	2.97455e-29	470.876	111.503
Abhd6	2.06753	1.45163e-10	7.70482e-09	132.43	31.9619
Tgfbi	2.06699	0.00620516	0.0495821	48.6959	11.9713
Fbxo10	2.06545	7.98209e-05	0.00130042	36.7708	8.71075
Dpp4	2.06215	0.00261234	0.0251996	30.2578	7.5562
Phf11d	2.04378	0.000483107	0.00621365	36.6892	8.85116
Slc11a1	2.04279	1.1418e-06	2.99628e-05	1097.23	267.088
Calcrl	2.03361	3.91177e-09	1.6625e-07	607.745	149.211
Cemip	2.02716	0.000385247	0.00514101	33.6708	8.2791
Cited4	2.02598	0.00386912	0.0340727	32.9501	7.9983
Il6ra	2.02028	1.11983e-09	5.27536e-08	136.116	33.4077
Uchl1	2.00834	1.67213e-10	8.79557e-09	127.933	31.8319
Palld	1.99332	0.00102869	0.0117151	50.0781	12.975
Fam20c	1.9927	1.38003e-78	4.04693e-75	8609.09	2161.57
Ppfia4	1.99083	3.76924e-10	1.88141e-08	154.933	38.8369
Fos	1.97957	1.98124e-15	2.03859e-13	278.856	71.2095
Sh3pxd2b	1.97512	1.23383e-31	4.66864e-29	584.496	148.462
Slfn5	1.97395	6.72299e-08	2.23401e-06	247.331	63.622
Hfe	1.96046	5.2999e-05	0.000899679	49.7833	12.9855
Serpine2	1.95526	1.92423e-05	0.000366416	481.19	124.654
1700025G04Rik	1.95079	2.74789e-19	4.02909e-17	282.683	72.5359
Clec4d	1.95071	7.64856e-10	3.67695e-08	866.402	225.095
Fads3	1.94655	0.000100095	0.00159458	39.3815	10.4165
P4ha2	1.94292	5.05206e-08	1.74296e-06	599.503	156.756
6430548M08Rik	1.93278	9.83982e-05	0.00157464	200.72	53.1846
Alcam	1.93265	0.00062548	0.00778036	122.043	32.5026
Apln	1.9326	4.60617e-06	0.000103111	74.4062	19.9696
Tdrkh	1.92619	2.7913e-11	1.72326e-09	175.104	46.1123
Six1	1.9258	0.000243175	0.00344498	35.954	9.42321
Fcgrt	1.92215	0.00275469	0.0261798	125.583	33.5063
Plekhg1	1.91576	0.000521114	0.00665868	41.1335	10.9885
Zfp783	1.91137	0.0010495	0.0119173	66.2718	17.9727
Naaa	1.89731	2.78864e-08	1.02221e-06	365.833	98.8653
Prmt2	1.89636	2.15298e-13	1.69493e-11	236.037	64.3449
Bmf	1.88059	2.41423e-12	1.65608e-10	205.562	56.2271
Mcub	1.87379	5.0296e-06	0.000111384	152.326	42.217
Gbp8	1.87349	0.002866	0.0270026	89.0483	24.6656
Gm10782	1.85372	0.000935347	0.010863	64.3278	17.8427
Parvb	1.85256	9.39225e-36	4.38307e-33	653.126	181.558
Rusc2	1.84177	1.77897e-06	4.53638e-05	874.101	244.721
Mitf	1.82943	5.8819e-06	0.000128005	198.588	56.617
Il6st	1.82885	4.01308e-07	1.15659e-05	502.265	140.579
Bcl2a1b	1.82806	1.0993e-05	0.000226224	131.616	37.5211
Tlr9	1.82495	0.000611865	0.00763529	50.4315	14.4104
Lrrc32	1.82314	0.0044427	0.0377903	68.1654	19.538
Trf	1.81864	8.72909e-05	0.00141426	1053.89	299.352
H2-Eb1	1.81464	7.65957e-06	0.000160728	74.0452	21.1242
Ier5l	1.81446	0.000117042	0.0018281	66.9858	19.2676
Cds1	1.8102	3.16591e-07	9.33067e-06	93.3968	26.5535
Ccl3	1.80378	2.46554e-05	0.000457607	7619.89	2183.31
Maged1	1.80135	8.67907e-12	5.503e-10	192.97	55.3847
Pmepa1	1.79948	0.00300287	0.0278988	41.3038	12.2626
Ppp1r3g	1.7987	0.00485849	0.0407072	41.2058	12.1222
Hoxa11os	1.78342	3.48882e-07	1.01801e-05	81.4285	23.974
Il27ra	1.781	4.03536e-06	9.26316e-05	73.1202	21.6858
Rapgef5	1.78078	0.000172103	0.00257168	49.9334	14.4208
Rnase6	1.77683	0.000894863	0.0104967	58.4692	17.4006
Matn2	1.77498	3.88258e-08	1.38008e-06	111.604	32.274
Hmox1	1.77035	8.13363e-07	2.22395e-05	9811.35	2877.07
Pcdh7	1.76108	2.17604e-26	5.5489e-24	1545.41	456.593
Gpr183	1.75969	2.26561e-11	1.4136e-09	163.633	48.1093
Cfb	1.75923	0.00118562	0.0131574	65.1518	19.6784
Azin2	1.75683	7.76263e-05	0.00126642	102.196	30.5369
Slc8a1	1.74713	1.88604e-06	4.77824e-05	96.8116	28.4205
Abcc3	1.74643	0.00133848	0.0145239	302.861	90.8148
Cntnap1	1.7415	0.00426931	0.0366879	46.7199	14.3999
Retreg1	1.73845	5.78565e-15	5.38617e-13	901.368	271.379
Kcnip3	1.73641	1.49536e-22	2.92343e-20	480.124	144.447
Adamtsl5	1.73594	3.93217e-11	2.36535e-09	221.51	67.3456
Rasgef1b	1.73577	4.0423e-05	0.000703504	42.2919	12.7047
C3ar1	1.727	0.00327156	0.0296614	388.21	117.758
Tpm4	1.725	5.47798e-22	1.01995e-19	4296.25	1301.03
Cd302	1.72286	4.53276e-11	2.68532e-09	158.32	47.8285
Map7	1.71386	1.27983e-05	0.000259224	97.8857	30.3861
Adm	1.71183	6.21752e-06	0.000134065	176.248	54.2197
Usp35	1.71003	0.00536267	0.0441203	33.9497	10.5569
Ahr	1.707	0.00383862	0.0338803	41.1578	12.975
Slc27a1	1.70219	2.24653e-10	1.17119e-08	1332.34	410.465
Ext1	1.69163	1.03896e-13	8.40486e-12	334.798	102.953
Zfp287	1.68837	0.000100188	0.00159458	59.3783	18.2744
Cd180	1.68647	1.81911e-29	5.61531e-27	1059.26	329.437
Gcnt2	1.67262	0.00133355	0.0144839	109.477	34.9312
Tns1	1.66972	3.76319e-05	0.000660852	68.9964	21.8366
Scd1	1.66798	8.57035e-09	3.44282e-07	2408.45	756.901
Xdh	1.65965	0.000978353	0.01124	1107.53	351.168
Slc18a2	1.65224	1.8735e-07	5.76801e-06	114.727	36.1275
Zfp385a	1.6501	1.01771e-17	1.31184e-15	437.343	139.33
Bmpr2	1.64754	0.000413383	0.00544829	203.649	64.439
A930004D18Rik	1.63466	0.000214602	0.00308869	54.8194	17.4215
St3gal2	1.62949	1.32414e-12	9.3567e-11	292.484	95.5943
Col23a1	1.62377	0.00175772	0.0182946	29.952	9.84441
Hlx	1.62174	4.91939e-08	1.70219e-06	138.09	45.6598
Meg3	1.61918	0.00120376	0.0133208	82.0578	27.1046
Cd14	1.61626	1.3283e-07	4.22249e-06	1257.36	410.351
Nphp1	1.61491	0.000891377	0.0104709	72.7068	23.2929
Rab3il1	1.61323	5.22803e-06	0.000115272	64.0027	20.8434
Rrad	1.60092	0.000794864	0.00950434	39.0947	13.2663
Ms4a6d	1.59094	1.7573e-07	5.45322e-06	134.243	44.3962
Smtnl2	1.58907	0.00014359	0.00219884	177.8	59.758
St3gal5	1.58466	1.57995e-05	0.000308365	636.832	213.212
Bahcc1	1.58224	2.82461e-15	2.78426e-13	258.279	86.3637
Ptprj	1.58051	1.43438e-11	8.99749e-10	275.683	93.0357
Rnase4	1.57326	5.21722e-13	3.87329e-11	346.832	117.582
Socs3	1.57301	2.89572e-05	0.000530732	162.747	55.2129
Lpar6	1.56749	2.05411e-09	8.99057e-08	490.733	165.712
Tnfrsf11a	1.5654	3.39169e-05	0.000604627	67.8931	22.8403
Spata6	1.55623	0.00339814	0.0306381	193.492	65.4322
Mst1r	1.55506	0.000181465	0.00269687	112.283	38.7951
Smpdl3b	1.55342	0.000787565	0.00944595	45.7692	15.2841
Psap	1.55169	2.42999e-08	8.96346e-07	18956.4	6467.21
Fnip2	1.54806	5.46621e-11	3.18998e-09	426.98	145.093
Grasp	1.54747	7.27862e-11	4.10472e-09	164.232	55.8268
Plekho1	1.54654	2.83132e-16	3.10386e-14	1248.16	428.661
Fcgr1	1.5419	2.12557e-08	7.89016e-07	227.578	77.6843
Rdm1	1.53901	0.000376075	0.0050531	81.5441	27.8484
Met	1.53476	1.15733e-10	6.28494e-09	222.108	76.9301
Rab7b	1.53371	1.3162e-07	4.19538e-06	662.385	229.812
Cdc42bpa	1.52739	0.00276535	0.0262164	94.2066	32.2845
Tmem64	1.5262	0.00516734	0.0429211	105.542	36.2888
Saa3	1.51649	0.000327026	0.00448132	59.6087	20.5626
Gzmb	1.51543	0.000348242	0.00472787	137.348	47.709
Dlk1	1.50567	8.28766e-17	9.72143e-15	2344.74	824.531
AI504432	1.50361	7.63256e-07	2.10164e-05	179.763	62.7019
Map3k8	1.4996	6.29706e-05	0.00104674	59.3859	21.1242
C5ar2	1.49819	0.00131462	0.014358	47.3019	16.9794
Apbb1	1.49566	5.97237e-12	3.84923e-10	358.194	127.177
Arl3	1.4913	1.83486e-07	5.67886e-06	168.829	60.7826
Ssbp2	1.4909	0.000161061	0.00242211	650.056	231.939
Ahrr	1.47701	0.000457621	0.00593138	56.4712	20.1309
Upp1	1.47397	0.00382014	0.0337681	416.938	150.703
Abi3	1.46348	0.000363564	0.00490185	118.664	43.512
Nicn1	1.45597	5.49145e-05	0.00092683	110.602	39.7107
Sap30	1.44974	3.32306e-20	5.19726e-18	1156.02	422.62
Mapk11	1.44721	2.01937e-06	5.0831e-05	126.299	46.8039
Car6	1.44592	0.0024662	0.0241578	44.0001	16.4074
March9	1.43876	0.000387327	0.00516289	80.5825	30.1053
Mfsd7a	1.43293	1.79929e-06	4.57822e-05	91.2826	33.9693
Metrnl	1.42963	0.00418265	0.0360373	1064.53	395.814
Arl5c	1.42619	6.39998e-08	2.13272e-06	164.064	60.684
Mgarp	1.42613	0.00014309	0.00219405	355.296	133.063
Pir	1.42187	1.20327e-08	4.7048e-07	124.233	46.2527
Hopx	1.42058	2.88081e-19	4.17184e-17	843.551	316.81
Ppm1l	1.42007	2.15191e-06	5.37062e-05	93.7993	35.3942
Lpp	1.41729	2.37865e-06	5.8965e-05	559.972	210.555
Rab6b	1.41424	0.00284777	0.026874	35.4465	13.2767
Id2	1.41205	2.49356e-05	0.000462077	571.098	215.532
Chn2	1.4057	3.68239e-08	1.3169e-06	271.424	101.69
Speg	1.40078	0.00474168	0.0399519	56.449	21.8262
Arhgap31	1.38661	3.91189e-07	1.133e-05	868.98	333.036
Plin2	1.38527	7.30871e-12	4.68476e-10	18686.2	7154.86
Ptges3l	1.38374	2.0819e-07	6.37145e-06	130.147	49.5447
Vwa7	1.38142	0.000535351	0.00679618	58.3034	22.4087
Fzd7	1.3795	2.49491e-13	1.92535e-11	739.609	284.09
Il1rl1	1.37821	7.47535e-08	2.46309e-06	271.528	104.227
Slc14a1	1.37233	0.00421833	0.0363031	34.9342	13.6979
Rcbtb2	1.36921	6.17979e-22	1.13264e-19	1181.38	458.98
Wdfy3	1.36699	1.19788e-12	8.52029e-11	498.682	193.269
Ndrg1	1.35385	0.000337225	0.0045996	2818.98	1103.7
Tmem86a	1.34645	1.53827e-17	1.94021e-15	434.202	170.179
Mgl2	1.34535	9.77751e-07	2.63051e-05	783.097	309.28
Snx21	1.34054	3.12244e-05	0.000566969	83.7779	33.2568
Nckap1	1.33971	6.34653e-06	0.000136096	88.0868	34.8326
Il13ra1	1.33822	0.000195152	0.00284719	243.599	97.2687
Cdkn2c	1.33219	9.81327e-08	3.17107e-06	394.348	157.272
Med12l	1.33056	2.39146e-06	5.90565e-05	96.0155	38.114
Galm	1.32914	0.000455743	0.00592012	63.0773	24.9882
Kif5a	1.32691	0.00352654	0.031674	50.9845	20.6821
Milr1	1.32054	5.11511e-05	0.000870831	2139.37	855.616
H2-Q10	1.31728	0.00107083	0.0121244	2641.6	1060.84
Trim3	1.31664	5.55716e-08	1.87854e-06	136.72	55.2338
Smad3	1.31332	0.000779804	0.00940256	407.869	163.908
B4galt4	1.31195	1.28698e-08	4.99876e-07	823.147	330.348
Hoxa11	1.30618	3.93751e-08	1.39538e-06	250.488	102.168
Itsn1	1.30613	4.18312e-15	3.98927e-13	901.742	363.402
Adora2a	1.30358	0.00243346	0.0239066	92.8779	38.2231
Kbtbd11	1.29393	0.00134865	0.0145804	70.2779	29.1016
Mgat4a	1.29267	2.15499e-19	3.19975e-17	779.48	319.27
Mfap3l	1.2923	0.0030087	0.0278988	75.065	30.4174
Pi15	1.28762	0.000844232	0.0099827	126.968	52.2332
Fzd8	1.28608	0.00392611	0.0343893	291.881	119.153
Ckb	1.28383	4.90288e-09	2.03218e-07	659.55	271.972
Cacna1a	1.28279	0.00050504	0.00647445	52.5308	21.6962
Ephx1	1.27801	1.26936e-06	3.30147e-05	175.904	72.1042
Vangl2	1.27561	0.000343218	0.00467048	106.588	43.2834
Bri3	1.27418	1.14944e-09	5.38199e-08	216.644	90.0664
Sfi1	1.27276	0.00464125	0.0393366	156.433	65.3173
Tubb2b	1.26844	0.00165131	0.01731	72.0497	30.5265
Dpf1	1.25864	0.00530821	0.0437871	63.6532	26.1427
Serinc2	1.25807	2.91563e-05	0.000532716	119.421	50.2362
Fcor	1.25523	0.00043787	0.00571326	79.6889	33.5481
Tmsb10	1.25014	1.86471e-07	5.75606e-06	4232.68	1780.81
Lpar1	1.2412	0.00382685	0.0338019	76.1996	32.8043
Mgam	1.24034	0.000181933	0.00269794	954.143	404.671
Slc18a1	1.24013	0.00188038	0.0193312	53.4544	22.2787
Hbegf	1.23396	1.74982e-06	4.47177e-05	415.015	176.581
Tubb6	1.22207	5.0023e-16	5.28621e-14	5138.67	2204.17
Lrrc8c	1.21104	0.00233431	0.0231653	503.911	218.36
Mef2a	1.20533	5.18066e-14	4.34065e-12	1308.32	568.564
Cd9	1.20253	0.000792507	0.0094916	3160.73	1374.37
Grn	1.19955	0.000382162	0.0051173	15366.4	6691.59
Rarb	1.19918	0.00452368	0.0383679	79.6028	34.5518
Aldh1l2	1.19273	5.71282e-05	0.000958676	404.329	176.103
Exoc6b	1.19248	1.30177e-05	0.000261918	226.763	99.8899
Crem	1.1898	1.22679e-05	0.000250266	121.6	54.0793
Syngr1	1.18966	0.000753062	0.00914432	97.6165	43.1012
Tulp4	1.18792	1.53829e-05	0.000302247	122.129	52.977
Nfkbiz	1.17893	2.41827e-06	5.9593e-05	402.438	178.515
Ndrg2	1.1748	9.88492e-05	0.0015797	308.59	135.831
Prss34	1.17407	0.000217945	0.00312148	191.309	85.4586
Snx24	1.1724	0.00101835	0.0116199	460.602	205.115
Pik3r5	1.17171	0.0015096	0.016025	625.987	278.701
4931406C07Rik	1.17036	7.34827e-21	1.26758e-18	941.95	419.483
Lrrc8b	1.16944	0.00319048	0.029215	102.395	44.8592
Klhdc1	1.1686	0.00285773	0.0269463	144.569	65.0469
Lrrc75a	1.16181	6.86197e-07	1.8939e-05	145.122	64.2568
Tpmt	1.16163	0.000436052	0.00569586	86.558	39.0968
Asph	1.15635	7.6014e-14	6.19197e-12	3159.86	1418.99
Arhgap6	1.15318	0.00300603	0.0278988	225.455	101.866
Plek	1.14926	9.0572e-09	3.60139e-07	5819.96	2625.53
Kcnh2	1.1471	0.00604099	0.0486347	38.4619	17.4111
Gpr171	1.14314	2.60059e-05	0.000479636	276.691	125.471
Ap5s1	1.14239	1.25647e-05	0.000255432	362.104	165.088
Afap1l1	1.14109	4.90125e-06	0.000109092	144.788	64.9797
Cln8	1.13565	5.99497e-14	4.95219e-12	1206.72	550.071
Nupr1	1.12957	1.19258e-05	0.000244561	639.828	292.499
Lrrc27	1.12464	0.000428271	0.00561926	203.872	94.1589
Kif3a	1.12305	1.45849e-12	1.02443e-10	319.316	146.876
Gpr84	1.11994	4.51567e-07	1.27944e-05	708.906	327.076
Slc29a3	1.11609	5.62187e-15	5.31811e-13	451.41	207.571
Ccnd1	1.11367	1.89285e-09	8.41026e-08	2819.66	1301.75
Socs2	1.11278	2.74529e-18	3.65935e-16	629.903	290.934
Raph1	1.11061	0.00283203	0.0267469	1093.24	505.563
Tceal9	1.11036	2.0085e-19	3.02047e-17	667.524	309.208
Kctd12	1.10971	0.000171609	0.00256757	2662.33	1234.78
Spsb4	1.10788	3.04857e-12	2.04341e-10	531.638	247.9
Phf20	1.1067	4.91566e-10	2.41258e-08	450.768	208.044
Ang	1.10525	0.00517677	0.0429256	54.5219	25.6902
Asah2	1.10134	8.23138e-06	0.000171499	134.943	62.6705
Nubpl	1.09719	0.00104978	0.0119173	225.544	104.701
Angptl6	1.095	0.000783057	0.00942077	100.859	46.9756
Dlg4	1.09214	0.000111534	0.0017514	194.341	91.8812
Neurl2	1.08837	0.00275635	0.0261798	156.475	72.9989
Jund	1.08771	3.52099e-06	8.24376e-05	2120.65	998.339
Map4k4	1.08468	3.431e-08	1.24215e-06	1567.31	739.933
Anxa5	1.08306	4.25527e-06	9.71095e-05	6651.66	3141.12
Zfp516	1.07449	5.40811e-12	3.50481e-10	445.404	211.414
2010111I01Rik	1.07348	3.54211e-23	7.16361e-21	1408.76	669.775
Praf2	1.07306	1.74934e-07	5.4429e-06	211.8	101.466
Dusp10	1.05805	0.00177173	0.018405	98.3848	48.078
Ccnd2	1.05204	2.13311e-06	5.34644e-05	7473.38	3603.16
Scpep1	1.04747	3.73972e-14	3.22551e-12	2434.9	1176.75
Atrnl1	1.04251	4.48426e-10	2.21943e-08	403.569	196.4
Ripk2	1.03508	3.38171e-06	7.96535e-05	401.557	196.92
Atp13a2	1.0347	0.00110091	0.0123813	3452.06	1685.71
Copz2	1.03283	0.000914169	0.0106891	157.365	76.5402
Cldn11	1.03095	0.00218883	0.0219444	177.542	86.1352
Atp1a3	1.03092	1.03674e-27	2.89546e-25	11783	5768.97
Zfp358	1.03083	2.61307e-07	7.83922e-06	181.548	88.9328
Wdr54	1.02399	0.00162274	0.0170868	78.3023	38.9564
Rab11fip5	1.02316	3.9728e-06	9.13745e-05	307.363	152.113
Gbp3	1.02231	0.000833497	0.00987568	342.748	168.604
Cuedc1	1.02077	2.54701e-05	0.000470494	445.892	220.862
Nipa1	1.01629	0.00018254	0.00270267	100.481	49.5342
Clec7a	1.0138	0.000177118	0.00263654	508.602	252.964
B2m	1.01325	1.9364e-05	0.000368136	12438.1	6163.45
Fyn	1.0041	4.74592e-09	1.98113e-07	385.222	193.097
B3gnt7	1.00143	0.00204871	0.0207345	165.935	83.6021
Kcnj2	0.998823	0.0032528	0.0296028	70.0617	34.5622
Gstk1	0.998359	0.000330015	0.00451701	110.647	55.5251
Lonrf3	0.996581	0.00079802	0.00953235	1096.45	548.742
4933431E20Rik	0.992996	0.00606314	0.0487796	52.1777	26.6834
Ctsa	0.991943	1.05225e-11	6.63598e-10	12683.2	6378.52
Ctsb	0.984032	0.000785256	0.00943755	30907.9	15627
Ly86	0.982876	2.14535e-13	1.69493e-11	959.765	485.799
Fth1	0.981492	9.19786e-06	0.000190957	27637.4	13998.2
Dlgap4	0.979033	1.19851e-12	8.52029e-11	740.157	377.063
Bcl2l11	0.978203	1.96827e-15	2.03859e-13	655.666	332.61
Nek6	0.97799	6.26241e-06	0.000134785	1557.88	791.974
Prelid2	0.977727	0.00291295	0.0273351	535.453	271.588
Grcc10	0.974619	1.70883e-05	0.000330769	1007.01	513.558
Tnks1bp1	0.972197	3.08078e-06	7.35999e-05	307.678	157.542
Pycr1	0.970887	6.39644e-07	1.77797e-05	1293.4	658.975
Errfi1	0.968228	2.63719e-06	6.43124e-05	246.751	126.735
Sgpl1	0.966786	7.74293e-11	4.32498e-09	2783	1424.92
Sh3rf1	0.966139	8.10162e-06	0.000169397	434.4	222.132
Fam84b	0.964216	7.27995e-05	0.00119432	957.996	490.023
Cd24a	0.963596	0.000144318	0.0022071	11798.6	6050.02
Myadm	0.959686	0.00539816	0.044342	2044.89	1052.33
Snx30	0.95912	1.70167e-06	4.36774e-05	366.747	188.433
Mfsd9	0.953184	0.000579642	0.00728746	123.077	63.7938
Rbms2	0.951915	3.22528e-07	9.48185e-06	597.542	307.575
A230050P20Rik	0.947098	0.000858559	0.0101317	172.021	89.8947
Gng11	0.945799	0.000644871	0.00798769	175.063	90.5294
Pde8b	0.945447	0.000957834	0.0110694	105.216	54.8022
Col18a1	0.944246	0.000467922	0.00604485	252.58	131.992
Sumf1	0.943568	1.74578e-14	1.52821e-12	769.951	401.24
Dusp7	0.94169	9.12914e-09	3.61773e-07	1092.82	568.232
Nrgn	0.939014	0.00256702	0.0249058	74.9004	38.9773
Snx10	0.938568	4.73722e-07	1.33576e-05	519.232	271.993
Slc35e4	0.933957	0.000577827	0.00727243	347.956	183.18
Pou2f2	0.932432	0.000149	0.00226688	225.872	117.655
Stom	0.924552	2.0626e-05	0.00039023	3014.2	1589.26
Soat1	0.91731	4.29344e-17	5.24605e-15	2079.21	1102.45
Slc38a7	0.915417	9.92824e-13	7.18878e-11	555.57	293.394
B3gnt3	0.914208	0.000434905	0.00569357	293.943	157.079
Ctsc	0.90972	6.71134e-25	1.51392e-22	4620.92	2460.5
Bmyc	0.901562	0.00020912	0.0030209	367.222	196.073
Slc38a6	0.897494	2.36289e-05	0.000440647	155.364	83.5035
Sh3glb1	0.886511	7.45318e-11	4.18305e-09	1419.88	769.701
Nfkbia	0.885737	0.00263567	0.0254038	2777.69	1504.25
Ptov1	0.884941	5.49312e-08	1.86766e-06	630.886	341.752
Pla2g16	0.882465	0.00517815	0.0429256	73.2001	39.8302
Fgl2	0.882028	0.00140183	0.0150719	195.719	105.944
Spire1	0.880199	0.000208712	0.0030209	314.92	169.951
Fez2	0.879565	1.53568e-09	6.98198e-08	486.807	265.191
Tcf7l2	0.878304	6.46437e-06	0.000138119	258.446	141.717
Fam105a	0.87376	1.2224e-09	5.64518e-08	468.352	256.221
Soat2	0.872493	7.68755e-05	0.00125592	300.693	163.476
Renbp	0.869995	0.000159943	0.00240838	1222.88	670.195
Dusp16	0.867813	0.000162568	0.00244164	288.811	159.378
Tpk1	0.86691	0.00325555	0.0296028	88.0581	47.6985
Gm20300	0.866358	0.00244759	0.0240052	130.342	71.7921
Ticam2	0.856008	0.00267505	0.0256543	185.289	102.209
Sox4	0.843461	0.00116056	0.0128915	323.332	179.255
Ncs1	0.839455	0.00320134	0.0292747	116.427	64.6884
Slc39a14	0.839033	8.17102e-12	5.20903e-10	841.431	469.824
Blvrb	0.837246	4.77817e-05	0.000820614	677.398	378.894
Myo10	0.836569	5.99258e-09	2.4578e-07	982.113	548.522
Arsb	0.835619	2.82958e-07	8.44553e-06	1155.77	645.989
Ctnnbip1	0.833512	0.000482227	0.00620914	164.72	93.0462
Gns	0.832731	0.00239691	0.0236864	3442.46	1933.77
Metap1d	0.831686	0.00291834	0.0273638	264.658	147.823
Atp6v1g1	0.830347	2.28815e-12	1.57882e-10	1337.22	751.355
Rhobtb1	0.830172	4.91969e-06	0.000109295	483.959	273.278
Appl2	0.829639	0.00439519	0.0375222	1268.46	714.606
Cnksr3	0.828924	1.16282e-05	0.000238877	318.813	179.712
Lair1	0.826719	0.00268134	0.0256543	1841.77	1039.65
Ankrd50	0.824096	4.72955e-06	0.000105471	228.622	128.903
Dpysl2	0.822739	0.00244704	0.0240052	615.946	349.37
Fam174a	0.819733	6.9598e-05	0.00114822	341.612	193.592
Clec2d	0.818417	0.000490781	0.00630347	182.124	104.175
Cavin1	0.817349	0.00468235	0.0395706	134.739	76.1086
Ptpn22	0.817121	0.00182352	0.0188457	296.872	169.232
Chd5	0.81446	1.74473e-06	4.4685e-05	497.502	283.044
App	0.811595	2.13225e-15	2.1749e-13	14050.9	8004.37
Cpeb2	0.810803	0.00432292	0.037013	277.675	158.826
Kctd17	0.810159	0.000427482	0.00561519	658.612	376.439
Sgk1	0.808803	0.00417754	0.0360373	414.936	237.842
Peak1	0.808786	0.0013123	0.014346	795.872	455.043
Trp53inp2	0.806356	0.00108615	0.0122505	622.076	356.458
Dennd2c	0.805586	0.000335036	0.00457506	173.794	99.9004
Serpinb9	0.801658	0.00267947	0.0256543	235.488	135.705
Tfeb	0.797764	4.93259e-05	0.000842202	429.697	246.168
Pkn3	0.79745	2.84087e-05	0.000521492	390.01	224.139
Bambi	0.790496	0.0015512	0.016422	268.719	154.396
Elovl7	0.7903	4.74233e-09	1.98113e-07	500.034	288.126
Zbtb18	0.789018	1.49874e-05	0.000295963	899.738	520.253
Pea15a	0.788629	2.9933e-08	1.09041e-06	1163.64	674.57
Lrpap1	0.784623	6.29981e-14	5.16761e-12	2818.9	1637.24
Zfp36l1	0.782463	0.000126455	0.00195688	1060.54	616.408
D1Ertd622e	0.778681	8.92166e-08	2.90698e-06	481.423	281.328
Gm1966	0.772272	0.0038901	0.0342061	943.343	553.045
Mt1	0.771659	1.71634e-05	0.000331675	9548.8	5592.93
Gas2	0.771612	0.00299192	0.0278534	151.435	88.1113
Snn	0.771101	0.00443254	0.0377861	85.7104	50.1063
Cpt1a	0.770893	5.92279e-08	1.98498e-06	1494.97	876.69
Lynx1	0.770874	0.00393146	0.0343893	98.2731	57.8029
Selenow	0.768683	0.00203396	0.020603	2958.98	1737.89
Itih5	0.764051	0.000153705	0.00232041	1044.09	615.399
Akap7	0.762907	0.00313984	0.0288412	153.863	91.3196
Fam43a	0.762688	1.7248e-05	0.000332761	282.9	167.168
Ptp4a1	0.758056	0.00527072	0.0435926	270.137	159.082
Fabp5	0.755757	7.10653e-09	2.88442e-07	1010.7	597.505
Cbx6	0.752858	4.8578e-09	2.02064e-07	855.766	508.587
Mllt3	0.749978	4.08171e-07	1.16777e-05	1982.07	1179.61
Eepd1	0.749581	0.000366274	0.00493272	338.375	200.867
Xylt2	0.748505	2.88391e-12	1.94415e-10	720.804	429.52
Filip1l	0.747515	0.000229764	0.00326683	209.169	124.337
Prcp	0.74634	4.52731e-10	2.23132e-08	714.81	425.438
Selenbp1	0.744352	0.000804693	0.00958279	4663.97	2785.34
Mgst3	0.744279	0.000545813	0.00691403	245.452	147.417
Vps13c	0.743125	0.000107859	0.00169823	1447.47	864.698
Nras	0.742824	2.56688e-09	1.10697e-07	3538.89	2116.33
1700001L05Rik	0.73971	0.000151463	0.00229247	386.768	232.465
Gch1	0.73849	0.00114629	0.0127953	528.381	317.902
Evl	0.735682	0.000170931	0.0025607	523.36	315.256
S100pbp	0.732127	6.67093e-07	1.84988e-05	349.926	211.663
Tgfbr2	0.731653	1.40969e-05	0.000280265	1729.88	1043.29
Atg4c	0.73097	3.37401e-05	0.000602391	340.088	204.851
P2rx3	0.726899	0.00109482	0.0123364	2972.88	1795.23
Fbxw4	0.726075	8.44073e-05	0.00137133	429.034	258.712
Lbh	0.721459	1.26939e-05	0.000257611	1176.87	715.387
Dusp3	0.719697	2.00793e-09	8.83631e-08	2259.61	1374.1
Tle3	0.719138	1.65781e-12	1.15751e-10	1897.74	1154.42
Creld1	0.717461	0.00238043	0.0235434	715.301	436.056
Egln3	0.709	5.1095e-10	2.49727e-08	8282.47	5069.07
Lamp1	0.708814	9.26672e-21	1.55284e-18	25903.6	15850.6
Bcl3	0.706398	0.000226296	0.00322678	571.742	351.622
Ppard	0.706301	2.41794e-15	2.40359e-13	1635.22	1001.58
Sh3bgrl	0.700244	0.000192926	0.00282525	3322.7	2045.97
Foxj2	0.697788	2.45001e-05	0.000455445	268.397	164.89
1190002N15Rik	0.694588	0.000708304	0.00865458	528.178	325.418
Vegfa	0.693061	2.3126e-05	0.000432645	5317.66	3290.85
Fam102b	0.687911	4.01698e-05	0.000700137	2372.26	1473.22
Cd164	0.687285	2.26423e-07	6.8452e-06	5390.68	3349.25
Aldh1b1	0.683896	0.000272314	0.00379364	670.176	415.968
Tfe3	0.680612	8.03728e-08	2.63345e-06	1127.75	702.944
Syt11	0.676288	0.00253665	0.0246928	136.164	85.49
Inpp5f	0.674988	0.00598892	0.0484818	185.808	115.388
Mex3d	0.672628	0.00166311	0.0174182	214.71	134.343
Aes	0.669954	4.0727e-07	1.16777e-05	8432.44	5300.6
Guca1a	0.661369	0.00413365	0.0357843	346.412	220.041
Wwp1	0.660328	3.37204e-06	7.95855e-05	482.473	305.063
Tpp1	0.658919	0.000443486	0.00576728	3529.13	2236.42
Fam212a	0.655115	0.00111565	0.0125351	391.178	247.885
Sirt2	0.653907	5.36271e-06	0.000117579	1332.84	848.446
Armcx2	0.648914	9.8242e-05	0.00157429	306.335	194.876
Plekhg2	0.648867	0.000303526	0.00416903	345.227	220.395
Rufy3	0.646273	0.00486797	0.0407575	311.57	198.2
Map3k1	0.644005	1.68248e-05	0.000326207	956.731	611.713
Clybl	0.643288	0.00186209	0.0191767	613.317	392.472
Tesk1	0.64294	4.64713e-05	0.000799279	296.258	190.009
Rab1a	0.640146	0.00600367	0.0485676	4823.31	3093.87
Cd99l2	0.63899	0.000657508	0.00810996	306.984	197.554
Ppp1r13l	0.636229	0.00359883	0.0321755	296.129	191.501
Itga4	0.632866	0.00095429	0.0110393	2888.4	1863.37
Myh14	0.629637	0.00075756	0.00918943	2317.37	1498.51
Sdcbp	0.628949	8.17248e-07	2.22938e-05	10635.2	6879.18
Bnip3	0.625218	2.90987e-05	0.000532493	4283.03	2778.96
Kif1c	0.623357	1.44855e-07	4.56761e-06	1363.16	883.982
Stard5	0.622565	0.00325416	0.0296028	294.674	191.033
Arl6ip5	0.619883	0.000614618	0.00766149	1518.76	987.253
5031439G07Rik	0.619404	3.26564e-05	0.000586615	1478.42	961.796
Gng10	0.619365	2.08309e-08	7.75702e-07	1901.34	1237.21
Mfsd11	0.618953	0.000147797	0.00225151	997.352	649.722
L3mbtl3	0.618205	3.41814e-05	0.000607496	417.76	273.049
Pcbp4	0.618196	0.00206446	0.020876	312.798	204.798
Apoe	0.617445	0.00138575	0.0149401	369.961	241.8
Tmem173	0.615474	0.00397626	0.034652	1006.75	658.385
Peli1	0.615095	0.00491266	0.0410438	623.023	405.952
Acsf2	0.613493	0.00478425	0.0401713	189.355	123.204
Srr	0.613004	0.00544687	0.0447087	276.663	181.927
Ap2a2	0.611521	2.56737e-12	1.75089e-10	2019.9	1320.69
Dnaaf2	0.609471	0.00177303	0.018405	979.906	641.652
Grtp1	0.608541	0.00517029	0.0429211	307.579	202.219
Myadml2	0.608039	0.00415854	0.0359733	259.194	170.97
Myo1e	0.607573	9.03713e-05	0.00145812	430.951	283.725
Ftl1	0.605832	0.00010726	0.00169335	91422.6	60074.3
Gpr19	0.601571	0.00500089	0.0416327	144.545	94.6637
Hdhd5	0.598862	0.00330282	0.0299167	221.541	146.195
1810011H11Rik	0.596662	1.05607e-09	4.99506e-08	3368.22	2226.11
Ttl	0.596479	0.000247215	0.00349377	306.929	202.032
Npc1	0.59503	0.00367566	0.0327875	1222.98	810.431
Mfsd1	0.593215	7.17908e-05	0.00117942	3655.51	2421.82
Acot13	0.592964	0.000357346	0.00484026	501.448	333.54
Plekhm1	0.591672	8.13125e-11	4.52036e-09	2349.44	1558.27
Ddit3	0.589466	0.00199125	0.0202229	651.987	433.135
Cdk18	0.58624	1.50431e-07	4.73071e-06	736.667	489.403
H2-Q4	0.585427	0.000183944	0.00271746	516.102	344.321
Scarb2	0.584804	2.82471e-06	6.83172e-05	778.904	520.247
Epb41l2	0.583212	1.52306e-07	4.77687e-06	1379.16	920.437
Map3k14	0.58307	0.00142066	0.0152186	536.469	359.059
Ano8	0.582884	0.000113596	0.00177902	633.105	421.788
1700037H04Rik	0.582338	0.000691077	0.00847057	1437.22	961.171
Rap1b	0.579243	0.000456983	0.00592966	8906.16	5962.91
Vldlr	0.578996	0.00142638	0.015252	536.889	359.834
Nsmaf	0.578937	1.34467e-05	0.000268461	777.158	519.779
Nampt	0.578622	5.03269e-06	0.000111384	2407.74	1611.72
Fbxl5	0.577787	0.00149987	0.0159505	1569.06	1052.66
Creb3	0.57777	2.17687e-07	6.61519e-06	837.324	561.273
Rida	0.576165	0.00288612	0.0271485	215.291	145.56
Ctr9	0.575868	1.16791e-12	8.40468e-11	4112.01	2758.72
Slc35f6	0.571129	0.000245695	0.00347647	386.49	260.896
Zfp703	0.570675	8.83796e-05	0.00142992	360.446	243.386
Tifab	0.560504	1.04254e-06	2.76267e-05	5235.4	3551.06
Snx8	0.559335	4.69572e-07	1.32725e-05	979.404	663.826
Slc12a4	0.555582	2.85988e-10	1.45223e-08	1364.21	929.116
Fkbp1a	0.554589	0.000405647	0.00536441	5578.65	3797.07
Wdr91	0.554267	2.14798e-06	5.37062e-05	788.274	536.488
Spryd7	0.554267	0.00521354	0.0431884	452.698	307.575
Ercc1	0.552471	0.003202	0.0292747	493.666	335.965
Cltb	0.548569	0.000781406	0.00941057	714.629	488.02
Stard3nl	0.543487	0.000215935	0.00310026	597.733	410.923
Abcd4	0.540496	0.000266291	0.00372741	580.127	399.503
Mfge8	0.539509	0.00211617	0.021307	1070.22	735.811
Gba	0.538805	5.22688e-06	0.000115272	4170.55	2872.17
Creb3l2	0.538206	0.000963575	0.0111138	328.722	226.256
Plekho2	0.538095	0.00570485	0.0465354	5438.87	3746.77
Tspan3	0.534947	0.000265769	0.00372741	401.79	277.386
Slc7a7	0.533391	7.13289e-05	0.00117348	855.27	592.028
Firre	0.532024	0.00574104	0.0467655	590.969	408.006
Gm14005	0.530837	0.00601468	0.0486231	366.758	255.295
Ghdc	0.528953	0.000934755	0.010863	338.513	234.426
Kmt2a	0.526417	0.00496892	0.0413959	10881.1	7554.32
Sh2b2	0.522785	0.0026652	0.0256252	475.67	330.416
P2ry14	0.522753	0.00568513	0.0464068	198.144	137.905
Cdk20	0.522733	0.00198384	0.020165	273.504	190.971
Plppr3	0.522715	0.000185029	0.00272718	5738.47	3995.74
Chic2	0.521273	0.000173477	0.00258891	1132.97	789.188
Rps6ka4	0.519614	1.16073e-06	3.03915e-05	1703.73	1189.35
Tnfaip1	0.517806	0.00189208	0.0193835	490.416	341.513
Smap2	0.515554	3.559e-06	8.31614e-05	1270.3	890.248
Necap2	0.515251	3.43852e-06	8.08294e-05	2028.7	1419.91
Megf8	0.514754	0.000362521	0.00489341	686.739	481.139
Slc25a15	0.514324	0.00180568	0.0187109	573.036	401.531
Wdfy1	0.512854	0.00141502	0.0151859	508.51	356.022
Mapk7	0.510303	5.21183e-05	0.000886011	822.354	576.781
Rab4a	0.509001	0.00380637	0.0336717	229.397	161.318
Tmem184b	0.507888	6.8431e-07	1.89315e-05	1274	896.53
Limk1	0.502453	6.36737e-06	0.000136294	1046.04	737.387
Abhd12	0.498584	0.000274543	0.00382015	1115.12	790.295
Ctnna1	0.496193	0.00045878	0.00593984	3019.11	2140.09
Ggct	0.494833	0.00617744	0.0494955	298.23	211.185
St14	0.494213	3.22292e-05	0.00058072	1143.44	811.197
Picalm	0.492053	0.000158507	0.00238983	3048.43	2166.73
Gm6548	0.491534	0.000406494	0.00536956	671.904	479.272
Commd4	0.491258	0.000107015	0.00169176	1506.7	1072.71
Rraga	0.490329	4.54013e-06	0.000102023	1290.59	919.605
C920009B18Rik	0.488006	0.00314922	0.0289048	378.14	270.74
Creb3l1	0.4878	0.00327029	0.0296614	412.299	294.724
Akr1e1	0.487492	0.0012639	0.0139338	653.446	465.429
2005-09-01	0.486344	0.000814023	0.00966446	2290.24	1633.41
Rtn4	0.485354	0.0001158	0.00181111	3727.58	2664.93
Grhpr	0.485207	7.04327e-05	0.00116036	2133.74	1525.16
Avpi1	0.484478	0.00182823	0.0188777	352.87	253.49
Golm1	0.479725	0.000632271	0.0078565	1432.81	1028.84
Sergef	0.478954	0.00158947	0.0167817	891.8	638.563
Auh	0.478212	0.003764	0.0333724	358.425	258.077
Rtl6	0.477912	0.00403911	0.0350953	281.04	202.552
Tubb2a	0.476932	0.000771451	0.00933663	789.927	568.616
Slc7a8	0.476921	0.00240371	0.0237139	1435.43	1032.64
Htatip2	0.476442	0.000491166	0.00630347	1303.87	938.814
Desi2	0.473774	6.87998e-05	0.00113665	781.647	563.109
Cryz	0.473438	0.00131841	0.0143674	412.669	297.497
Fmnl3	0.471655	1.43989e-06	3.72845e-05	1447.81	1044.97
Rcan1	0.47054	0.000787476	0.00944595	443.229	319.094
Tmem263	0.47033	0.000575645	0.00725276	535.983	386.58
Phf13	0.469121	0.0027365	0.0260734	247.022	178.027
Cenpb	0.467245	8.79979e-08	2.87525e-06	3851.99	2787.11
Rrbp1	0.466847	2.09609e-06	5.26492e-05	12820.4	9277.12
Dpp7	0.465705	0.00251039	0.0244778	664.124	482.101
Tmem55b	0.465628	0.000400533	0.00530277	802.05	580.983
Trpc4ap	0.463649	0.000131724	0.00203039	2770.78	2011.22
Zswim8	0.460799	0.000102868	0.00163502	1585.35	1151.5
Nsf	0.46076	3.34045e-06	7.8999e-05	2772.58	2014.61
Acadl	0.456822	0.00022566	0.0032241	2382.03	1737.75
Slc2a1	0.455869	0.00114645	0.0127953	8559.12	6242.42
Nckipsd	0.455273	0.0037468	0.0332954	402.771	292.562
Cercam	0.455041	5.62059e-05	0.000947264	1151.18	839.783
Glmn	0.452616	0.00466926	0.0395169	365.966	267.24
Klf10	0.451829	0.00129014	0.014183	698.281	511.785
Ccny	0.451463	9.11013e-07	2.46794e-05	2653.37	1939.6
Tiparp	0.447892	0.00012792	0.00197695	825.485	604.967
Ubash3b	0.446046	0.000959022	0.0110722	1233.6	906.452
Cpne3	0.445424	0.00129817	0.014218	652.154	478.794
Dync1i2	0.440038	0.00292987	0.0274281	2181.75	1607.13
Uap1l1	0.43961	0.000528829	0.00673525	1817.16	1340.79
Lipa	0.438797	0.00580334	0.0471748	4343.93	3206.37
Map2k1	0.438559	1.32427e-05	0.000265988	3468.33	2561.73
Tpt1	0.436363	0.000198764	0.00288552	23182.8	17134.4
Atp6v1b2	0.433489	1.87846e-09	8.37807e-08	5343.43	3958.55
Scly	0.431922	2.31213e-05	0.000432645	2165.66	1603.76
Slc39a3	0.428581	0.000779939	0.00940256	488.584	363.157
Ldha	0.428476	0.000435515	0.00569519	89744.3	66683.3
Ece1	0.428187	0.0011506	0.0128051	1503.4	1116.34
Rab11a	0.423423	0.000258784	0.0036441	1776.24	1326.18
Vps50	0.421262	0.0057366	0.0467619	951.457	709.752
Mcoln1	0.415306	5.41561e-05	0.000916668	786.131	590.245
Vps11	0.409436	0.000584651	0.00734257	1732.84	1305.27
Themis2	0.409056	0.000809383	0.00962887	1476.7	1111.37
Fuca2	0.406892	0.00041496	0.00546294	2871.39	2164.06
Nipsnap1	0.399691	0.00622466	0.0497041	488.593	368.909
Tpi1	0.398248	0.000117292	0.00182956	37804.8	28686.5
Tpcn1	0.398086	0.0035686	0.0319784	2603.53	1975
Dnase2a	0.395441	0.000655136	0.00809773	2570.08	1953.26
Ets2	0.394477	0.000291257	0.00402408	1464.34	1115.98
Tmem131	0.392005	0.00324848	0.0296028	1711.09	1302.41
Pacs2	0.389319	0.000566841	0.00716491	882.659	672.927
Nfe2l2	0.385945	0.000739578	0.0089899	2012.87	1540.32
Clec2i	0.385758	0.00496861	0.0413959	1457.67	1114.78
Uhrf2	0.378716	0.00288255	0.0271367	1647.14	1265.69
Fam89b	0.37859	0.00396149	0.0345746	908.791	700.099
Arhgef11	0.376873	0.00304304	0.0281505	4726.99	3639.48
2310022B05Rik	0.375512	0.00373332	0.033226	671.12	517.361
2900097C17Rik	0.373495	0.0026939	0.0257534	750.271	580.067
Pdk1	0.369775	5.48492e-06	0.000120034	4342.58	3360.44
Runx1	0.366729	0.000407653	0.00537882	1365.16	1057.62
Fam3c	0.366334	0.000515181	0.00659005	832.942	647.746
Fundc1	0.365807	0.00227186	0.0226222	575.13	447.373
Hps3	0.365804	0.000230389	0.00327175	1267.29	982.998
Hspa2	0.365336	0.00163785	0.0171996	17601.7	13666.1
Ssfa2	0.364181	0.00354121	0.0317572	1152.35	894.3
Atp6v1c1	0.363703	0.000431195	0.00565131	2238.22	1738.94
Clcn3	0.363197	0.00587607	0.0476669	2443.11	1900.55
Scyl1	0.362633	2.40137e-05	0.000447113	2525.9	1964.14
Ifi30	0.361138	0.00485417	0.0407001	4717.27	3672.52
Tapt1	0.356301	0.00595621	0.0482503	1136.06	886.203
Txndc17	0.354842	0.00602812	0.0486347	1474.38	1154.25
Phtf2	0.353035	0.00603358	0.0486347	712.121	556.63
Sra1	0.350734	0.00392956	0.0343893	1896.6	1489.23
Ormdl3	0.348504	0.00375635	0.033355	490.706	385.717
Afg3l2	0.348272	0.0017829	0.0184911	3755	2951.67
Pfkl	0.343089	0.000359507	0.00486392	17594.8	13871.2
D17Wsu92e	0.342316	0.000360438	0.00487089	3476.34	2739.93
Map7d1	0.342093	1.79724e-05	0.000345034	2842.04	2241.65
Pi4k2a	0.340724	0.001203	0.0133208	956.71	756.487
Armc10	0.335113	0.0060351	0.0486347	736.327	583.412
Llgl1	0.334833	0.00139472	0.0150092	751.227	594.733
Zfp422	0.327506	0.000845297	0.00998523	1200.2	957.604
Epn1	0.322792	0.00276691	0.0262164	5396.56	4314.3
Mgat2	0.320338	0.00108137	0.0122201	5029.94	4028.49
Zfand2a	0.320277	0.0027479	0.0261418	833.558	666.957
Saraf	0.316118	0.000990122	0.0113357	2202.52	1770.5
Rnf13	0.313634	0.00391742	0.0343433	1637.36	1318.73
Agfg1	0.311857	0.00079299	0.0094916	1574.65	1267.27
Pon2	0.310162	0.00301846	0.0279673	1445.35	1164.77
Plekhm2	0.30228	0.00348187	0.0312968	888.6	720.724
Vmp1	0.288129	0.00142496	0.0152507	2112.57	1731.78
Rapgef1	0.278524	0.00242744	0.023885	2737.71	2254.87
9030624J02Rik	0.277325	0.000990545	0.0113357	2450.29	2022.52
Aplp2	0.26819	0.00105051	0.0119173	3354.59	2785.66
Mdh1	0.264395	0.00395443	0.0345386	5158.03	4293.29
Tbl2	0.262808	0.000248401	0.0035063	2085.01	1738.55
Mff	0.261356	0.0031234	0.0287353	1987.49	1659.45
Plpp5	0.261166	0.00619199	0.0495366	1529.37	1275.85
Vps41	0.258887	0.00374507	0.0332954	1710.9	1430.06
Faf1	0.254048	0.00405467	0.0351784	2066.76	1732.12
Rragc	0.252077	0.00619524	0.0495366	3129.51	2630.26
Calm2	0.245086	0.00524098	0.0433851	10858.6	9162.26
Fkbp5	0.231687	0.00553617	0.0452854	3097.58	2638.35
Ap3b1	0.221799	0.00442772	0.0377725	3311.72	2838
Vdac1	0.218363	0.00290805	0.027311	7453.33	6406.91
Nf2	-0.203237	0.00298225	0.0278075	2699.11	3106.67
Slc35c1	-0.210405	0.00295682	0.0276143	2261.38	2614.83
Cnot3	-0.210493	0.0033824	0.0305667	2375.52	2746.46
Srf	-0.220638	0.00235886	0.0233695	3743.34	4361.06
Rtn3	-0.223979	0.000152421	0.00230399	8185.77	9563.24
Ncln	-0.238263	0.00249228	0.024362	5305.35	6256.33
Mfn2	-0.23993	0.00141238	0.0151715	2042.76	2412.82
Actr3	-0.240207	0.0029027	0.0272826	9236.71	10911.1
Prpf3	-0.242703	0.00340303	0.0306586	1408.13	1665.14
Amz2	-0.243041	0.00489586	0.0409326	1332.45	1578.62
Tm9sf4	-0.245887	0.00619415	0.0495366	3022.87	3583.32
Acin1	-0.248462	0.000595917	0.00746009	7416.91	8808.01
Slc35e1	-0.250222	0.00255315	0.0248123	2280.34	2711.94
Txlna	-0.253832	0.00545354	0.0447087	3208.19	3823.08
Csrp1	-0.254775	0.00282233	0.0266768	3142.35	3749.98
Meis1	-0.255003	0.000337792	0.00460198	2496.68	2980.21
Xab2	-0.255169	0.000442187	0.00575678	2074.28	2474.65
Acat1	-0.258381	0.000977911	0.01124	2844.47	3402.85
Arhgap45	-0.259081	0.00464875	0.0393717	17971.6	21507
Hnrnpf	-0.260916	0.0013615	0.0147057	1552.8	1861.61
Gga3	-0.261083	0.00211422	0.0213057	1163.51	1393.02
Bid	-0.268879	0.00220362	0.0220362	2427.15	2925.64
Aasdhppt	-0.269978	0.00603853	0.0486347	749.634	902.418
Srp68	-0.276306	0.0024995	0.0244078	4686.07	5676.61
Rnf41	-0.276698	0.00150446	0.0159849	1148.36	1392.16
Grk6	-0.278834	0.000906064	0.0106175	4352.97	5281.5
Ubxn8	-0.279183	0.00311568	0.0286867	1205.88	1464.79
Swap70	-0.280284	6.6991e-05	0.00110989	3852.97	4678.3
Gba2	-0.283297	0.00214347	0.0215634	884.21	1075.2
Msmo1	-0.290737	0.00511151	0.0424933	2694.01	3297.82
Med24	-0.290897	0.00554296	0.0453094	2287.12	2797.65
Spcs3	-0.291031	5.98481e-05	0.00100145	8230.25	10069.7
Abcb8	-0.291453	0.00159321	0.016806	1789.51	2191.37
Iffo1	-0.292685	0.00601882	0.0486231	1105.55	1355.29
Aifm1	-0.292769	0.00134757	0.0145804	1654.26	2026.32
Clp1	-0.293046	0.000914904	0.0106891	846.433	1036.78
Mlx	-0.29517	0.00112603	0.0126154	1801.64	2211.68
Pgap2	-0.295438	0.00131697	0.0143674	1664.98	2045.02
Lta4h	-0.295559	0.00196199	0.0199729	11491.6	14104.5
Slc25a22	-0.298335	0.00532202	0.0438394	846.911	1041.48
Nomo1	-0.299559	0.00300631	0.0278988	6972.75	8579.21
Brd3	-0.29989	0.000717768	0.00875199	1738.25	2138.33
Pole2	-0.300819	0.00278849	0.0263995	898.298	1106.85
Cab39l	-0.300926	0.0036298	0.0324277	1523.07	1874.81
Syk	-0.304655	0.00536365	0.0441203	4741.84	5857.54
Scap	-0.30575	0.00398588	0.0346843	1803.51	2227.34
Kctd20	-0.306132	0.000312716	0.00429025	3166.84	3915.14
Fam111a	-0.306488	0.000383658	0.00512563	8306.82	10272.3
Rin3	-0.307061	0.00231349	0.0229782	6704.27	8295.71
Helz	-0.307625	0.00217849	0.0218594	1549.6	1917.37
Zfp180	-0.307828	0.00201358	0.0204143	719.97	890.363
Prmt9	-0.30994	0.00162663	0.0171125	673.643	835.799
Zc3h4	-0.309947	0.00257288	0.0249318	3210.33	3977.7
Rnf43	-0.313883	0.00608271	0.0489035	538.615	670.467
Dolpp1	-0.314505	0.00102176	0.0116475	917.374	1140.72
Limd2	-0.315883	0.00407796	0.0353283	9096.68	11323.6
Rptor	-0.318722	0.0018107	0.01874	1106.86	1378.71
Psmd5	-0.319736	2.35274e-05	0.000439452	2552	3186.83
Wdr5	-0.321349	1.34803e-05	0.000268461	3772.63	4714.94
Scp2	-0.322527	0.000397812	0.0052727	1118.34	1398.98
Ext2	-0.322683	0.00545423	0.0447087	2124.25	2658.29
Mccc1	-0.32472	0.00303958	0.0281407	630.797	789.947
Tbc1d13	-0.325961	0.00164217	0.0172295	2224.1	2788.65
Ccdc77	-0.327395	0.00315268	0.0289139	555.536	694.967
Atp6v0a2	-0.328202	0.000511415	0.00654902	1679.35	2109.26
Cep83	-0.329402	0.00425967	0.036632	1351.91	1699.82
Mical1	-0.329695	0.000137537	0.00211166	2590.22	3254.33
Agpat5	-0.32997	0.00327211	0.0296614	4434.78	5576.41
Zfyve27	-0.330048	0.00577374	0.046999	1377.38	1732.45
Ints12	-0.330074	0.000344006	0.00467577	997.15	1254.39
Nudt3	-0.332289	2.17036e-05	0.00040864	3716.83	4678.63
A430046D13Rik	-0.333625	0.00390996	0.0343293	512.293	646.623
Ap5b1	-0.334648	0.00128619	0.0141529	1338.5	1689.43
Mbd1	-0.335173	0.000530251	0.00674603	2111.77	2663.46
Card9	-0.335749	0.000125921	0.0019512	3837.5	4844.23
Suclg2	-0.336958	0.00434174	0.03712	930.022	1174.02
Neu1	-0.337993	1.08417e-05	0.000223895	6731.42	8510.85
Zfp830	-0.340106	0.00321892	0.0293607	618.115	783.577
Entpd6	-0.340954	0.000209686	0.00302536	910.506	1152.5
Ccar2	-0.342368	0.000948464	0.0109936	2133.01	2703.97
Rusc1	-0.34295	0.000397265	0.00527141	1362.26	1727.9
Usp20	-0.343762	0.00365442	0.0326228	1181.25	1499.96
Rexo1	-0.344036	1.286e-05	0.000259635	1965.23	2492.46
Dlg1	-0.345032	0.00306529	0.028334	1175.79	1493.43
Rbm15	-0.345842	0.00587535	0.0476669	554.062	705.44
Sypl	-0.346424	0.0012977	0.014218	4994.8	6348.7
Chek2	-0.347254	0.000667523	0.00821621	791.7	1007.63
Phkb	-0.347724	0.000394246	0.00523727	2406.18	3060.19
Ints3	-0.349335	4.16314e-06	9.53781e-05	2110.33	2687.94
Ccz1	-0.350324	0.00141682	0.0151913	2582.38	3294.26
Bdh1	-0.350601	0.00221663	0.0221474	721.442	919.932
Ippk	-0.351582	0.00246727	0.0241578	415.022	530.466
Ppp1r10	-0.352239	0.000540143	0.00684959	1790.68	2285.8
Dcaf4	-0.352705	0.0049242	0.0411109	401.728	512.946
Cptp	-0.352867	0.00137167	0.0148019	437.657	558.886
Lmna	-0.353398	0.00151508	0.0160686	2344.15	2994.77
Nup214	-0.353576	0.00173838	0.0181094	2794.31	3567.63
Ube2w	-0.353873	0.00237583	0.0235177	1227.79	1570.26
Stk4	-0.354737	0.00589905	0.0478203	3707.92	4742.25
Psen1	-0.356701	0.000462208	0.00597762	3371.04	4318.31
Tnrc6c	-0.358409	0.00326704	0.0296614	852.013	1092.37
B4galnt1	-0.359821	0.00378936	0.0335466	19011.7	24395.7
Trim45	-0.359824	0.00385901	0.0340092	612.703	785.798
Ap4m1	-0.360064	0.00298217	0.0278075	579.708	742.353
Rnf44	-0.362222	0.00265867	0.0255835	1632.88	2099.18
Meaf6	-0.362564	0.000169407	0.0025411	690.176	888.594
Ncoa4	-0.363592	0.00343198	0.0308721	1270.19	1633.6
Prepl	-0.364253	0.00190516	0.0195005	3704.87	4766.83
Galnt1	-0.366821	3.17734e-05	0.000575157	3774.12	4866.34
Klhl21	-0.367871	0.00614263	0.0493176	597.771	769.744
Apmap	-0.368687	0.000618328	0.00769956	1153.64	1490.38
Capn10	-0.369032	0.005092	0.0423611	395.138	511.318
Pop7	-0.371358	0.0041744	0.0360373	630.049	813.755
Sfmbt1	-0.373253	0.00321877	0.0293607	557.459	719.955
Rpia	-0.374051	2.10737e-07	6.42065e-06	2371.77	3073.76
Cnot1	-0.377205	0.00211263	0.0213057	4625.37	6005.32
Gm9926	-0.377799	0.00176197	0.0183226	475.374	616.019
Mllt10	-0.379011	0.00311196	0.0286754	1438.28	1869.65
Setd1b	-0.379705	0.00615136	0.0493539	1177.62	1530.82
Rhobtb2	-0.380086	0.0012154	0.0134244	648.892	846.055
Tfpi	-0.381336	0.00433271	0.0370698	587.552	764.835
Fdps	-0.381917	0.00219779	0.0219966	7672.25	9997.06
Tcf20	-0.382539	0.00438434	0.0374569	1480.28	1929.17
Gatm	-0.385603	0.000215651	0.00309998	5416.81	7076.7
Pdzd8	-0.386098	0.0023533	0.023334	1653.02	2160.25
Krit1	-0.386883	0.00216224	0.0217335	670.645	876.992
Hspbap1	-0.387966	0.000196636	0.00285817	709.403	927.592
Sephs2	-0.388847	1.59172e-07	4.97889e-06	3439.19	4505.16
Zfp110	-0.389944	2.85636e-06	6.89405e-05	1917.39	2511.04
Jpt2	-0.390388	0.000193395	0.00282858	1649.57	2160.96
Farsa	-0.391511	4.43992e-06	0.000100347	4127.3	5412.22
Gpd1l	-0.394563	0.00130098	0.0142356	1511.51	1985.61
Gpsm2	-0.397179	0.000704964	0.00862276	698.404	917.941
4930453N24Rik	-0.400048	0.00134555	0.0145804	642.454	845.941
Tbc1d9b	-0.400816	0.0019608	0.0199729	7081.26	9349.66
Lrrc57	-0.401512	0.00222446	0.0222067	358.22	472.965
Dock8	-0.404008	0.00029494	0.00406062	9878.54	13069.9
Enoph1	-0.404091	0.0029349	0.0274532	785.868	1039.16
Dstn	-0.404371	0.001084	0.0122381	8080.92	10693.8
Tarsl2	-0.404887	0.00358917	0.0321381	364.378	481.988
Cby1	-0.405478	0.000989115	0.0113357	451.03	596.73
0610030E20Rik	-0.406275	0.00111737	0.0125423	839.406	1111
Dcaf1	-0.406299	0.00477052	0.040089	1807.61	2393.67
Fut8	-0.40768	0.00294137	0.0274918	9429.66	12507.1
Slc25a37	-0.409596	0.00163348	0.0171691	1665.91	2210.25
Zfp568	-0.410594	0.0016923	0.0176608	567.851	754.454
Mtfr1	-0.410962	0.00168728	0.0176241	1406.46	1870.55
Stxbp5	-0.412589	7.39664e-05	0.00121177	3969.11	5282.88
Cep192	-0.41363	0.00359394	0.0321563	1929.9	2569.32
Agps	-0.413998	5.35173e-05	0.000907165	3334.04	4440.08
Cks2	-0.41459	0.003112	0.0286754	561.301	749.498
Plagl2	-0.414591	4.38136e-06	9.94068e-05	1981.1	2639.62
Cdk5rap1	-0.416526	0.000981633	0.0112667	528.561	704.411
Cmtr2	-0.416968	0.00273581	0.0260734	466.73	621.661
Ampd2	-0.418811	0.00126725	0.0139576	3529.73	4719.07
Tle1	-0.419078	0.00300244	0.0278988	283.367	378.494
Patz1	-0.419452	0.000185299	0.00272718	1094.33	1462.21
Dbr1	-0.420198	8.54672e-05	0.00138663	725.645	971.167
Sh3bp5l	-0.420615	2.51322e-05	0.000464985	1044.25	1398.32
Nhlrc2	-0.421225	0.00146233	0.0156079	430.624	574.395
Fam107b	-0.42461	1.04336e-06	2.76267e-05	9262.36	12432.6
Tfrc	-0.425391	0.00268112	0.0256543	7645.63	10267.2
Usp39	-0.425785	4.20939e-05	0.000730417	1414.41	1899.12
Rapgef6	-0.426222	0.00211305	0.0213057	1663.08	2233.4
Mbd6	-0.426806	0.00133216	0.0144827	2373.37	3190.44
Igf2bp3	-0.427385	0.00184042	0.0189703	2004.31	2695.71
Cbfa2t3	-0.427451	6.0813e-05	0.00101326	2295.06	3085.15
1810037I17Rik	-0.429006	0.00339042	0.0306156	2175.16	2930.13
Cntrl	-0.42957	0.000136324	0.00209578	3508	4723.59
Smu1	-0.432251	0.00106734	0.0120965	3578.32	4830.9
Hdhd2	-0.435913	0.000633517	0.00786365	941.837	1272.64
Dirc2	-0.437908	2.46314e-06	6.05716e-05	1586.98	2149.19
Arhgef39	-0.438377	5.80422e-06	0.000126549	873.724	1183.76
Traf3	-0.440383	0.00577771	0.046999	1592.22	2161.11
Lss	-0.44421	0.00258262	0.0249746	2546.35	3464.86
Mlec	-0.445837	5.23006e-07	1.46767e-05	17078.7	23262.2
Gart	-0.446694	0.00428955	0.0368012	4643.62	6327.23
Dyrk3	-0.453198	0.00267967	0.0256543	394.502	540.648
Kti12	-0.453269	0.00139336	0.0150084	805.774	1102.32
Stard4	-0.453778	3.88283e-05	0.000678771	2885.13	3951.26
Tm7sf3	-0.4542	1.63503e-05	0.000317532	4376.37	5995.11
Hagh	-0.454483	0.000389426	0.00518498	891.799	1224.28
Eif4g3	-0.457514	5.35344e-06	0.000117579	5876.75	8069.14
Hcfc1	-0.458322	0.00129625	0.014218	6107.21	8388.91
Thumpd2	-0.461211	0.00321397	0.0293607	263.639	361.655
Spn	-0.461343	1.37234e-14	1.21034e-12	8076.18	11120
Pde6d	-0.461883	0.00195875	0.0199729	926.041	1275.72
Hmgn2	-0.461925	0.000569318	0.00718075	6572.4	9051.79
Nr2c2	-0.461952	0.000597105	0.00746699	1087.37	1496.37
Baz1a	-0.462021	0.00193209	0.0197416	7386.36	10173.2
Rab44	-0.465572	4.58758e-05	0.000791235	14429.1	19923.5
Tnip1	-0.466478	0.0061003	0.0490113	1799.11	2486.79
Plac8	-0.469146	8.02372e-05	0.00130539	18566.7	25704.3
Pcx	-0.469355	0.00312885	0.0287628	306.398	423.353
Rgs18	-0.469634	1.46977e-08	5.65259e-07	1184.6	1640.37
Aen	-0.470682	0.000924376	0.0107783	778.42	1076.51
Map2k3	-0.47141	0.000293613	0.00405186	2197.58	3048.69
Icam2	-0.472167	3.1701e-05	0.000574734	1593.62	2210.93
Bcor	-0.472305	0.00537887	0.0442146	5327.69	7389.48
Mon1b	-0.476038	3.22989e-05	0.000581084	832.006	1158.11
Usp46	-0.47692	0.00104287	0.011865	576.698	801.103
Sp140	-0.477002	0.00444199	0.0377903	1328.68	1850.6
Spata13	-0.477858	0.000106462	0.00168528	1521.09	2117.11
Fam53b	-0.479535	3.73748e-05	0.000658267	773.593	1078.2
Dffb	-0.479727	0.00100672	0.0115096	271.076	378.322
Gne	-0.481643	2.79441e-07	8.36183e-06	3219.03	4493.41
Asxl1	-0.484648	0.00187318	0.019274	2371.64	3319.12
Ints6	-0.487004	0.00159837	0.0168453	886.216	1242.7
Ocrl	-0.487864	1.34543e-05	0.000268461	863.935	1210.45
Pex26	-0.49181	0.00335776	0.0303674	947.648	1333.34
Tmem248	-0.49241	2.85144e-10	1.45223e-08	3104.8	4368.49
Yaf2	-0.492471	0.00384252	0.0338893	1286.42	1809.18
Tesk2	-0.492788	0.00446191	0.0378862	154.42	216.422
Ncam1	-0.493276	9.55929e-06	0.00019811	1277.87	1799.7
Pimreg	-0.496012	0.000658719	0.00811636	1075.63	1515.56
Zfand4	-0.497845	0.00183646	0.0189461	332.137	470.26
Chst13	-0.498087	0.00404452	0.0351163	1352.52	1911.53
L2hgdh	-0.49912	0.00488387	0.0408615	320.59	451.794
Cyb5rl	-0.499271	0.00397134	0.0346348	222.002	313.135
Mical2	-0.499808	0.0014574	0.0155695	332.224	469.273
Timm29	-0.500757	9.36265e-05	0.00150444	1276.11	1804.17
Plcb2	-0.500965	0.000112323	0.00176143	3738.25	5289.74
Usp11	-0.501105	0.00107232	0.0121295	816.387	1155.66
Gsr	-0.501367	0.000824318	0.00977679	29949.7	42396.5
Gpc1	-0.50145	4.28863e-06	9.76809e-05	732.91	1038.21
Cdk17	-0.502108	0.000104129	0.00165059	3441.87	4875.04
Psrc1	-0.502648	0.00255642	0.0248236	292.875	415.791
Sec16b	-0.503808	0.00445609	0.0378768	1518.94	2154.08
Hipk2	-0.508148	0.00240778	0.0237139	796.495	1131
AB124611	-0.508419	0.000187388	0.00275101	1998.74	2844.12
Tbl1xr1	-0.51057	0.000289002	0.00400236	4150.11	5913.41
Casz1	-0.510877	0.000144687	0.00220987	791.962	1128.92
Ciapin1	-0.511214	6.2817e-08	2.09927e-06	2377.08	3389.43
Ss18l2	-0.511331	5.79423e-05	0.000970947	384.446	548.698
Pnpo	-0.511678	0.0039839	0.0346843	1405.01	2004.09
Rab11fip1	-0.512529	0.00475368	0.0400005	423.647	605.513
Lmtk2	-0.512684	0.00388511	0.0341878	709.055	1012.51
Gmip	-0.513624	1.31884e-09	6.04298e-08	3641.7	5197.67
Rere	-0.514094	0.00615653	0.0493616	1776.58	2537.72
L3mbtl2	-0.514187	0.00308013	0.0284488	1716.17	2449.58
Zmat3	-0.514271	0.00188838	0.0193718	482.88	688.529
Tnrc6b	-0.514629	0.00468725	0.0395834	1303.35	1861.26
Ino80c	-0.515691	4.41764e-06	0.000100037	1262.45	1807.07
Ptpre	-0.515826	0.00279075	0.0263996	2776.4	3970
Mphosph9	-0.517002	0.000353148	0.00478893	509.021	727.438
Msrb1	-0.518393	0.00155847	0.0164841	4494.89	6439.64
Socs4	-0.519279	0.00389997	0.0342672	271.405	389.04
Mogs	-0.519982	3.41249e-05	0.000607413	4040.52	5792.71
Hspa4l	-0.521704	7.41317e-05	0.00121278	699.399	1004.91
Dpy19l3	-0.522802	0.00134797	0.0145804	518.193	744.962
Fam46a	-0.524033	0.000191928	0.00281414	1100.62	1583.52
Mib1	-0.525829	0.00473249	0.039908	581.528	836.252
Igfbp4	-0.527951	0.00072291	0.00880554	2620.92	3778.56
Myb	-0.528566	1.48396e-05	0.000293538	8516.7	12283.4
Atg12	-0.529528	1.07104e-08	4.21588e-07	2906.02	4195.89
Chd1l	-0.531269	4.44348e-08	1.55125e-06	1079.32	1561.81
Espnl	-0.532639	0.00257395	0.0249318	408.455	591.737
Skiv2l2	-0.534533	5.51287e-08	1.86896e-06	3388.86	4909.03
Hsdl2	-0.535675	1.5201e-05	0.000299173	670.935	972.592
Tuba8	-0.535945	0.000249342	0.00351537	2817.96	4084.58
Six5	-0.537171	0.00267341	0.0256543	149.299	215.741
Mag	-0.538587	6.04645e-05	0.00100889	391.511	569.36
Fasn	-0.53943	3.21129e-05	0.000579514	15021.2	21829.5
Neto2	-0.539648	6.7501e-05	0.00111677	631.496	918.58
Cebpe	-0.548929	0.00166543	0.0174269	5791.64	8472.97
Cep164	-0.550982	0.000298294	0.00410197	597.762	874.309
St3gal4	-0.551167	4.82532e-05	0.000826679	1067.24	1564.94
Itprip	-0.551964	5.97035e-06	0.000129449	864.624	1268.73
Gtse1	-0.552123	1.63543e-08	6.24872e-07	1157.94	1696.54
Cyfip2	-0.557123	0.00418438	0.0360373	1637.82	2410.49
Pon3	-0.559975	0.00195658	0.0199729	443.787	655.349
Cbx4	-0.560688	7.09638e-10	3.43969e-08	1360.25	2008.34
Bsn	-0.565161	1.91309e-06	4.83632e-05	404.336	599.278
Arap3	-0.566897	0.000610899	0.00763136	2766.9	4099.21
Slc26a2	-0.56692	0.004307	0.0369036	207.738	307.32
Dnmt3l	-0.566942	0.00133221	0.0144827	775.729	1150.83
Bckdha	-0.567863	1.22957e-06	3.20507e-05	1150.38	1703.85
Cd37	-0.56988	0.00369531	0.0329376	4781.14	7098.46
Sec22c	-0.571754	3.28213e-05	0.000588676	555.619	826.563
Tnpo1	-0.572348	5.47646e-05	0.000925633	3134.97	4660.22
Snx11	-0.572376	5.22427e-08	1.78823e-06	847.39	1260.67
Mars2	-0.573178	0.0047445	0.0399519	219.862	326.453
Nt5e	-0.574092	5.64006e-05	0.000949182	557.317	828.972
Tiam1	-0.581384	6.66969e-06	0.000141988	1121.98	1677.54
Mgat5	-0.582798	0.00470632	0.0397159	1091.74	1633.84
Nin	-0.586763	0.000103678	0.00164566	12175.1	18284.2
Celsr1	-0.587754	4.19226e-06	9.58582e-05	839.565	1259.94
Adam17	-0.591893	2.25563e-07	6.83683e-06	4597.14	6928.99
Susd1	-0.591914	7.69804e-06	0.000161247	2639.22	3978.35
Casd1	-0.594939	0.00112932	0.0126402	772.141	1167.11
2610507I01Rik	-0.595761	0.000590564	0.0074089	483.527	731.826
Tmed3	-0.597325	3.30678e-05	0.000592191	3695.1	5589.94
P2ry2	-0.599575	0.00011748	0.00183007	878.359	1332.33
Pilrb2	-0.605001	0.000294848	0.00406062	301.619	459.703
Fcgr2b	-0.607535	0.00428845	0.0368012	1885.77	2874.78
Mrpl41	-0.608185	3.12118e-06	7.44134e-05	873.236	1331.99
Gfod1	-0.610084	4.59362e-05	0.000791235	941.748	1436.19
Kdm8	-0.610669	0.000834486	0.00987742	243.876	371.941
Plxnd1	-0.612245	0.000772083	0.00933663	6456.62	9870.51
Rdh11	-0.61272	0.00211181	0.0213057	892.223	1365.56
Ndc1	-0.612851	0.000147472	0.00224948	1582.92	2419.56
Zbtb38	-0.613733	0.00298579	0.0278183	509.458	779.182
Zbtb8a	-0.614532	0.000286828	0.00397694	504.601	771.091
Ago2	-0.615113	0.00166819	0.0174401	915.31	1401.13
Gan	-0.616288	0.00240475	0.0237139	104.036	160.574
Sgms2	-0.616826	2.96453e-06	7.11124e-05	6327.94	9703.77
Tmem251	-0.617063	2.19293e-05	0.000412228	499.148	767.423
Nphp3	-0.620696	1.20356e-07	3.8573e-06	875.578	1347.54
Sun2	-0.621206	0.0044427	0.0377903	4355.23	6699.69
Chd7	-0.626086	9.37892e-05	0.00150499	2753.39	4250.23
Fech	-0.628032	9.08647e-05	0.00146407	918.156	1417.7
Nadk2	-0.628753	0.000266024	0.00372741	602.23	932.469
Serpinb1a	-0.631215	1.58513e-05	0.000308864	21278.2	32956.3
Stk16	-0.633294	1.37689e-07	4.36511e-06	2985.81	4633.58
Ubash3a	-0.633792	5.75736e-07	1.60795e-05	815.524	1264.75
Heg1	-0.635178	0.00131915	0.0143674	401.068	622.582
Zcchc4	-0.635956	0.00079908	0.00953531	1199.07	1864.34
Atf7ip	-0.640993	3.20039e-06	7.5993e-05	1087.83	1695.28
Gatad2b	-0.642158	0.00353885	0.0317572	220.165	342.907
Mtr	-0.644124	1.33763e-05	0.000268212	856.476	1337.06
Vill	-0.645656	0.00250113	0.0244078	1557.61	2437.36
Nxt2	-0.646167	0.00585498	0.0475616	497.619	778.117
Tob2	-0.646311	0.00259202	0.0250448	1570.5	2458.69
Retsat	-0.64739	5.22901e-08	1.78823e-06	2135.93	3344.04
Cmc2	-0.649547	0.000473091	0.0061049	776.805	1218.35
Ankrd28	-0.651173	8.63877e-07	2.34567e-05	5175.77	8126.71
Tspan32	-0.652082	0.000208919	0.0030209	3015.1	4739.4
BC037034	-0.652561	0.00196324	0.0199729	3124.97	4913.18
Lgr6	-0.653898	0.000185096	0.00272718	233.551	367.38
Cerk	-0.654755	6.30006e-05	0.00104674	4712.18	7416.85
Aldh3b1	-0.656859	4.40047e-07	1.25285e-05	1950.61	3075.86
Med21	-0.660826	5.5369e-11	3.21524e-09	2224.65	3519.21
Gng12	-0.661165	2.29807e-13	1.79709e-11	5799.79	9172.27
Olr1	-0.665463	1.09685e-05	0.000226117	1402.16	2222.43
Pitpnm2	-0.674062	3.4718e-08	1.25305e-06	522.978	832.373
Plod3	-0.674608	0.000381516	0.00511449	7621.92	12167
Col5a3	-0.675981	0.001497	0.0159345	232.99	373.147
Orai2	-0.683283	4.37886e-05	0.000757581	805.679	1294.99
Xpo4	-0.684791	0.00391587	0.0343433	405.599	650.098
Sepsecs	-0.688801	0.00467338	0.0395233	238.644	385.602
Dapp1	-0.697685	2.72969e-12	1.85083e-10	3510.94	5691.18
Btk	-0.698636	0.000220125	0.00314886	8597.35	13954.1
Dhx29	-0.702593	2.05601e-08	7.68056e-07	1057.8	1722.08
Tmem216	-0.704737	3.55381e-05	0.00062686	192.142	313.722
Tmem40	-0.707418	0.00146778	0.0156376	1443.46	2358.24
Akap13	-0.707447	0.000194481	0.00284092	9260.98	15122.1
Sox13	-0.710908	0.00052377	0.00668534	643.409	1053.74
Eml5	-0.712822	2.28855e-05	0.000429515	1560.42	2555.67
Tjp1	-0.713305	5.50925e-06	0.000120342	243.895	398.224
Steap3	-0.716768	3.00539e-10	1.51954e-08	398.916	657.32
Parp8	-0.717066	1.80502e-06	4.58286e-05	1711.95	2812.64
Rasa2	-0.723405	0.000181631	0.00269687	825.101	1362.84
Pnpla7	-0.73593	0.00342431	0.0308267	1493.76	2488.76
Rev1	-0.73837	1.56995e-05	0.000306926	2333.7	3891.71
Erbin	-0.74049	0.000698441	0.00855189	4777.52	7981.99
Pilrb1	-0.741299	3.76342e-05	0.000660852	213.943	357.936
Sos2	-0.744117	2.86625e-06	6.90372e-05	823.972	1379.95
Syne1	-0.746656	0.000182713	0.00270267	3572.86	5994.33
Adam3	-0.746854	0.00417871	0.0360373	166.219	279.799
Tacstd2	-0.747563	0.000271883	0.00379214	395.855	665.463
Sp100	-0.756823	0.00331341	0.0299894	2942.15	4972.33
Cd63	-0.757713	1.00985e-06	2.69216e-05	8844.12	14955.2
Kctd7	-0.761413	1.72987e-08	6.56677e-07	277.975	471.94
Stag3	-0.762435	0.00125246	0.0138207	267.419	452.398
Scnn1a	-0.765254	0.00254264	0.0247307	89.5677	152.727
Lrp8	-0.765473	4.7899e-07	1.34738e-05	1746.72	2969.07
D5Ertd605e	-0.768957	0.00022881	0.00325721	274.464	468.456
C1rl	-0.770007	0.00151697	0.0160741	186.518	318.766
Hacd2	-0.770409	0.00446366	0.0378862	678.804	1158.82
Clec4a2	-0.770624	0.00188742	0.0193718	110.385	186.93
Rgcc	-0.772735	3.03144e-07	8.97949e-06	1305.85	2233.05
Panct2	-0.776929	0.00496292	0.0413959	93.6497	161.104
Gpr160	-0.781106	0.000876545	0.0103232	349.893	602.33
6330418K02Rik	-0.781862	0.00119964	0.0133004	190.232	326.697
Mapkapk3	-0.787284	4.52539e-14	3.86842e-12	6745.97	11643.5
Gxylt1	-0.787988	0.000381085	0.00511449	2082.39	3594.22
Noct	-0.797739	3.77943e-06	8.76141e-05	3401.61	5914.53
Kif1b	-0.798425	8.93023e-09	3.56298e-07	3671.84	6385.78
Fcho2	-0.799924	0.00188929	0.0193718	1585.44	2760.88
Xk	-0.80066	0.000690495	0.00847057	339.854	591.716
Man2b1	-0.80546	8.19736e-06	0.000171094	10166.5	17768.6
Gfi1	-0.816722	2.67791e-10	1.3717e-08	3836.79	6758.92
Mreg	-0.820081	0.00376332	0.0333724	220.122	389.19
1700020L24Rik	-0.82664	5.3085e-07	1.48613e-05	487.58	864.72
Ikzf2	-0.82821	2.9484e-05	0.000537866	1718.62	3051.67
Csgalnact2	-0.829596	1.77479e-10	9.29387e-09	2129.44	3784.07
Ccdc57	-0.849634	0.000932991	0.0108571	81.2604	147.448
Aff1	-0.850661	7.76788e-13	5.73065e-11	3926.38	7077.56
Galnt18	-0.853229	0.00200035	0.0202977	67.0454	121.025
Cbwd1	-0.855393	3.55714e-14	3.09076e-12	2254.32	4078.79
Pde2a	-0.859507	0.000680348	0.00836528	2343.45	4252.81
Als2	-0.864752	2.40392e-10	1.2422e-08	1327.35	2414.44
Cldn15	-0.866188	3.63578e-16	3.94886e-14	999.093	1821.69
Cst7	-0.868367	0.00399715	0.0347566	1400.33	2557.71
Flnb	-0.878361	3.79771e-07	1.10539e-05	9871.36	18146.5
Dnaja4	-0.883704	0.00114888	0.0127996	152.332	281.546
Dgkg	-0.884335	4.82758e-05	0.000826679	1274.99	2354.09
Ubxn11	-0.887971	9.33804e-05	0.00150254	67.8538	126.173
Dhcr24	-0.890678	1.17573e-06	3.07155e-05	5974.36	11078.1
Myl12b	-0.895512	0.000953016	0.0110354	5629.68	10473.8
Ccdc125	-0.898338	3.40888e-08	1.23796e-06	457.325	851.562
Ulbp1	-0.901543	3.89689e-06	8.99814e-05	263.841	491.983
Cd34	-0.910473	1.37735e-06	3.57441e-05	6283.5	11812.1
Spns3	-0.911741	0.00223926	0.0223354	391.097	736.906
Gata2	-0.918713	1.07558e-06	2.84155e-05	3353.74	6341.26
Arhgef28	-0.922137	0.00309	0.0285175	42.329	79.4109
Ccdc88c	-0.92308	0.00372913	0.0332139	962.203	1824.89
Ms4a3	-0.92624	0.00114902	0.0127996	4169.14	7922.35
Grk3	-0.93013	2.06536e-07	6.34205e-06	173.066	328.886
Per2	-0.938686	0.000657321	0.00810996	307.208	589.183
Sema4a	-0.940007	0.00276577	0.0262164	2732.21	5242.65
Cyp39a1	-0.94202	0.00242922	0.023885	89.9252	172.52
N4bp2	-0.951354	2.16418e-06	5.38976e-05	558.003	1078.17
Lin28a	-0.955082	0.00225415	0.0224649	938.065	1819.46
Clstn3	-0.955145	5.86594e-26	1.43349e-23	1106.06	2144.81
Sh3kbp1	-0.956959	1.98647e-08	7.44451e-07	1787.97	3469.68
Pxylp1	-0.964399	3.2758e-11	2.00131e-09	681.316	1328.52
Ttc39b	-0.965146	1.34765e-05	0.000268461	64.9841	126.756
Slc5a11	-0.966718	0.00273848	0.0260734	274.187	536.216
Rnf125	-0.967913	0.000474094	0.00611112	205.378	401.158
Zfp507	-0.975895	8.69871e-09	3.48245e-07	377.765	740.632
Nr4a2	-0.978109	0.000925019	0.0107783	51.9293	102.802
Trim29	-0.981791	9.98552e-05	0.00159361	175.621	347.727
Mgll	-0.983502	0.00479759	0.0402545	1359.2	2688.04
Fcnb	-0.985686	0.000801559	0.00955517	55.6909	110.878
Sbf2	-0.987555	0.00026441	0.00371885	247.329	489.787
Fam222b	-0.990616	3.5262e-05	0.000624808	1315.17	2614.04
Fbxo17	-0.991134	2.52721e-09	1.09388e-07	346.005	689.058
Col20a1	-0.993011	0.00418429	0.0360373	125.632	250.515
Cox6b2	-0.995992	0.000382904	0.0051214	96.7047	193.649
Fam160a1	-0.997022	0.00548481	0.0448966	96.3778	193.024
Cc2d2a	-0.997475	0.000226397	0.00322678	74.1984	147.62
Slc44a4	-1.00427	1.42499e-05	0.000282828	198.569	397.839
Slc35d1	-1.00575	4.56331e-08	1.58366e-06	916.085	1840.79
Tmem79	-1.00578	7.74723e-07	2.12325e-05	115.676	232.636
Zfp109	-1.00762	8.91022e-05	0.00143963	78.6246	158.577
Sipa1l1	-1.01587	0.00228357	0.0227002	1453.87	2940.64
Rbm44	-1.01824	0.000217137	0.00311371	47.2516	96.489
D830031N03Rik	-1.01838	0.00568029	0.0463996	45.2234	90.6907
Igf1r	-1.03188	1.99701e-21	3.60383e-19	7964.56	16282.1
Armc8	-1.03791	0.000964924	0.0111184	1131.41	2323.77
Fnbp1l	-1.04074	1.31143e-13	1.05364e-11	3892.74	8008.66
Ash2l	-1.04445	2.81872e-22	5.33284e-20	3119.32	6435.22
Atrn	-1.04834	4.43499e-05	0.000766162	2409.19	4981.04
2410004P03Rik	-1.05317	0.00257963	0.0249662	21.7011	44.9682
Bmpr1a	-1.06181	0.00170942	0.0178235	205.684	428.788
Cxcr4	-1.08762	3.24195e-15	3.16901e-13	2504.7	5325.5
Tbc1d2b	-1.08896	7.43156e-06	0.000156785	1429.79	3042.2
Mapk4	-1.10573	3.60995e-06	8.41843e-05	59.565	128.03
Aspa	-1.11167	2.17438e-25	5.15895e-23	2087.53	4511.28
Kcne3	-1.11597	1.85665e-05	0.000355278	102.304	222.241
Clec18a	-1.11737	0.00129163	0.0141862	65.8363	143.542
Ggnbp1	-1.12059	0.00527348	0.0435926	191.422	416.663
Dnah8	-1.12279	0.0042919	0.0368012	426.609	929.258
Atp8b4	-1.12471	9.29986e-11	5.09754e-09	7463.66	16275.6
Loxl2	-1.14906	0.000281305	0.00390961	33.5176	74.2416
Rps6ka2	-1.15067	6.43402e-16	6.73849e-14	440.855	976.743
Tnk1	-1.20429	0.000568795	0.00718075	31.6933	73.919
Nhsl2	-1.21831	0.00115699	0.012864	3811.02	8867.52
Slc27a3	-1.22953	1.59799e-05	0.000310852	113.03	266.283
Olfm4	-1.23304	1.1114e-06	2.92961e-05	337.379	794.386
Tmx4	-1.23733	0.00531682	0.0438274	1556.6	3670.34
Bcas1os2	-1.24781	0.00259478	0.0250508	151.288	359.916
Slc4a5	-1.26568	0.000174551	0.00260164	42.8187	103.463
Abcc8	-1.27416	1.29769e-05	0.000261544	202.138	489.433
Gpr179	-1.29426	1.6459e-06	4.23387e-05	47.8226	116.89
Penk	-1.29469	0.000871204	0.0102706	345.258	846.727
C230014O12Rik	-1.3002	2.38856e-10	1.23973e-08	98.244	241.54
Creb3l3	-1.30553	3.59448e-08	1.29335e-06	73.0059	179.603
Lrrk2	-1.30677	4.59882e-06	0.000103111	1391.6	3443.01
Fut7	-1.32819	0.00036848	0.00495674	69.9676	176.399
Farp2	-1.36205	0.00146708	0.0156376	20.3044	51.11
Siglecf	-1.36862	4.8471e-05	0.000828811	355.252	918.192
A630001O12Rik	-1.38809	0.000882825	0.0103867	27.0738	70.6375
Ica1	-1.49704	0.00477103	0.040089	34.0317	96.5458
Clec11a	-1.55314	6.01401e-07	1.67564e-05	353.506	1038.81
Sgip1	-1.5764	0.000548127	0.00693584	1479.54	4413.13
Capn9	-1.59179	0.00394098	0.0344469	11.2653	34.4009
Dnah17	-1.62334	0.00406299	0.0352246	78.6452	242.886
Scin	-1.62514	0.000265348	0.00372741	84.5431	261.592
Prg2	-1.64915	1.5984e-36	8.15182e-34	3256.83	10216.5
Glt28d2	-1.65089	0.000636165	0.00788817	12.4789	39.1073
Tctex1d1	-1.68212	0.00292371	0.0273923	196.925	632.579
Efcab5	-1.68803	0.00317012	0.0290512	19.2179	62.1866
Pcsk9	-1.73102	4.40878e-11	2.62513e-09	61.4118	202.323
Ptpn13	-1.74655	0.000199585	0.00289386	27.9211	94.2889
Ttc21a	-1.77773	0.000925296	0.0107783	23.3396	80.7627
Baiap3	-1.78709	0.00272138	0.0259738	25.7522	89.2808
Otof	-1.79269	0.000120805	0.0018744	36.4937	127.254
Kbtbd6	-1.87681	0.000713181	0.00870511	133.062	489.089
Dio2	-1.88152	1.4316e-05	0.000283659	1142.46	4209.72
Slc26a8	-1.88498	0.00270287	0.0258182	10.471	39.0759
Slc13a3	-1.89023	0.000977682	0.01124	20.1151	74.8763
Stx3	-1.89606	7.61014e-06	0.000159977	334.861	1246.94
Fbxo27	-1.89723	0.0054726	0.0448279	13.4617	50.7769
Smim5	-1.93771	0.000195993	0.00285236	13.794	52.7739
Glyat	-2.00213	0.000684474	0.00840721	89.625	359.9
Ptger3	-2.04766	0.000527636	0.00672736	33.3433	138.633
Btla	-2.09326	3.32381e-05	0.000594333	9.68287	41.9885
Eng	-2.12096	6.61027e-11	3.78236e-09	109.437	475.623
Prg3	-2.12365	1.19258e-09	5.55119e-08	371.157	1617.7
Tdrd5	-2.3786	4.52918e-06	0.000101972	169.746	883.26
Camp	-2.40083	2.53373e-06	6.20472e-05	38.3723	204.252
Abcb9	-2.63584	0.000269356	0.00376136	164.417	1022.09
Vcam1	-2.6386	1.0685e-17	1.36234e-15	436.84	2720.99
Pde3b	-2.73409	0.00112468	0.0126123	488.207	3247.92
Folr1	-2.77495	2.0858e-07	6.37145e-06	12.2869	85.599
Crispld2	-2.79168	0.000333234	0.00455576	19.3759	134.165
4930519L02Rik	-3.13463	0.000438754	0.00571842	129.589	1138.38
D630023F18Rik	-3.17393	1.05813e-41	6.20592e-39	44.93	403.679
Nphs2	-3.21152	0.00101501	0.0115931	10.0875	93.6437
Hao1	-3.43478	0.000266607	0.00372741	50.6972	548.336
Otogl	-3.6296	0.00181169	0.01874	8.93534	110.873
Gucy2c	-3.75819	0.000770021	0.00933093	3.54845	47.3237

## Sheet: S2C# Er_D Er_A Pathways
Enrichment analysis report
Enrichment by Pathway Maps					Er_D				Er_A
#	Maps	Total	min(pValue)	Min FDR	p-value	FDR	In Data	Network Objects from Active Data	p-value	FDR	In Data	Network Objects from Active Data
1	Transcription_HIF-1 targets	95	4.91342e-11	6.83456e-08	8.6845e-05	0.00266711	17	PDK1, ID2, Endoglin, Heme oxygenase 1, Adipophilin, Ceruloplasmin, iNOS, Transferrin, ROR-alpha, Adrenomedullin, HGF receptor (Met), P4HA2, CX3CR1, A2M receptor, NIP3, MDR1, LOXL2	4.91342e-11	6.83456e-08	27	TfR1, PDK1, ID2, Endoglin, Heme oxygenase 1, FECH, Adipophilin, VEGF-A, GLUT1, 5'-NTD, Ceruloplasmin, iNOS, Lysyl oxidase, Transferrin, ROR-alpha, LDHA, Adrenomedullin, TGF-beta 3, HGF receptor (Met), P4HA2, CX3CR1, PFKL, CXCR4, A2M receptor, NIP3, MDR1, LOXL2
2	Immune response_M-CSF-receptor signaling pathway	81	2.26047e-10	1.57216e-07	3.44528e-09	4.76137e-06	22	PU.1, Cyclin D2, MEK1(MAP2K1), ETS2, c-Jun/c-Fos, Fyn, Cyclin D1, AP-1, NF-kB, PKC, AKT(PKB), CSF1, c-Fos, PDK (PDPK1), Tcf(Lef), MSR1, TSAD, M-CSF receptor, PLD2, SRF, PLAU (UPA), c-Jun	2.26047e-10	1.57216e-07	24	Syk, Cyclin D2, MEK1(MAP2K1), ETS2, c-Jun/c-Fos, GLUT1, Fyn, Cyclin D1, ERK5 (MAPK7), AP-1, NF-kB, Calmodulin, AKT(PKB), CSF1, c-Fos, PDK (PDPK1), Tcf(Lef), MSR1, TSAD, M-CSF receptor, PLD2, SRF, PLAU (UPA), c-Jun
3	Immune response_MIF-induced cell adhesion, migration and angiogenesis	49	8.24752e-10	3.8241e-07	1.27152e-06	0.000177565	14	MEK1/2, c-Jun/c-Fos, AP-1, VCAM1, MMP-13, NF-kB, CD74, AKT(PKB), c-Fos, CD44, MEKK1(MAP3K1), CCL2, PDK (PDPK1), c-Jun	8.24752e-10	3.8241e-07	18	MEK1/2, G-protein beta/gamma, c-Jun/c-Fos, VEGF-A, AP-1, VCAM1, MMP-13, SOS, NF-kB, CD74, AKT(PKB), c-Fos, MEKK1(MAP3K1), CCL2, PDK (PDPK1), p38 MAPK, CXCR4, c-Jun
4	Oxidative stress_ROS-induced cellular signaling	108	5.67817e-09	1.97458e-06	4.94036e-08	2.27586e-05	24	Heme oxygenase 1, Chk2, c-Jun/c-Fos, Cyclin D1, ACACA, HIF-prolyl hydroxylase, RelA (p65 NF-kB subunit), EGLN3, NF-kB, iNOS, PKC, AKT(PKB), NIK(MAP3K14), LKB1, MEKK1(MAP3K1), Adrenomedullin, SCD, FASN, FTL, NRF2, FTH1, DLC1 (Dynein LC8a), HSPA1A, NALP3	5.67817e-09	1.97458e-06	26	TfR1, Syk, Heme oxygenase 1, Chk2, c-Jun/c-Fos, VEGF-A, Cyclin D1, HIF-prolyl hydroxylase, RelA (p65 NF-kB subunit), EGLN3, NF-kB, iNOS, AKT(PKB), NIK(MAP3K14), MEKK1(MAP3K1), Adrenomedullin, SCD, FASN, FTL, NRF2, ADAM17, p38 MAPK, FTH1, NFKBIA, HSPA1A, NALP3
5	Immune response_IL-9 signaling pathway	62	9.24374e-09	2.57161e-06	1.80248e-07	6.22756e-05	17	Sca-1, MEK1/2, SOCS2, VCAM1, Bcl-3, CCL13, AKT(PKB), CCL2, PDK (PDPK1), IL-22, Granzyme B, p90Rsk, SOCS3, IL-5, Bcl-2, IL-13, CCL7	9.24374e-09	2.57161e-06	19	Sca-1, MEK1/2, VEGF-A, SOCS2, VCAM1, Scinderin, Bcl-3, CCL13, AKT(PKB), CCL2, PDK (PDPK1), IRS-1, IL-22, Granzyme B, p90Rsk, IL9R, SOCS3, IL-5, CCL7
6	Immune response_Antigen presentation by MHC class I: cross-presentation	99	1.89251e-08	4.38747e-06	7.71355e-07	0.000177565	21	MHC class I, Fc gamma RI, Rab-6, Adipophilin, MANR, MGL2, TLR7, VCP, FCGRT, CD40(TNFRSF5), CD74, HSP70, Cathepsin S, MSR1, OLR1, A2M receptor, Cathepsin B, HSPA1A, TLR2, gp91-phox, Connexin 43	1.89251e-08	4.38747e-06	24	Syk, MHC class I, Dectin-1, Fc gamma RI, Rab-4A, Rab-6, IP-30, Adipophilin, MANR, MGL2, TLR7, FCGRT, CD40(TNFRSF5), CD74, Rab-11A, TLR9, LLIR, HSP70, Cathepsin S, MSR1, OLR1, A2M receptor, Cathepsin B, HSPA1A
7	Chemokines in inflammation in adipose tissue and liver in obesity, type 2 diabetes and metabolic syndrome X	48	1.94085e-08	5.71137e-06	1.94085e-08	1.34112e-05	16	Fc gamma RI, MANR, L-selectin, MHC class II, VCAM1, CCR5, CD68, CD14, CD44, CCL2, CD34, P-selectin, CX3CR1, Chitinase 3L3, CD86, TLR2	3.61659e-08	5.71137e-06	16	Fc gamma RI, MANR, L-selectin, MHC class II, VCAM1, CX3CL1, CD14, ITGA4, CCL2, CMKLR1, CD34, P-selectin, CX3CR1, Chitinase 3L3, CD86, CXCR4
8	Immune response_IL-6 signaling pathway via JAK/STAT	72	2.45655e-08	4.88152e-06	1.81443e-06	0.000192888	17	Fc gamma RI, p18, c-Jun/c-Fos, gp130, SOCS2, AP-1, iNOS, AKT(PKB), c-Fos, sIL6-RA, MEKK1(MAP3K1), FKHR, CCL2, SOCS3, IL-6 receptor, c-Jun, IL6RA	2.45655e-08	4.88152e-06	20	Fc gamma RI, p18, c-Jun/c-Fos, VEGF-A, gp130, SOCS2, AP-1, iNOS, AKT(PKB), c-Fos, JunD, sIL6-RA, MEKK1(MAP3K1), CCL2, IRS-1, ADAM17, SOCS3, IL-6 receptor, c-Jun, IL6RA
9	Immune response_Antigen presentation by MHC class II	118	4.06115e-08	5.71137e-06	1.45024e-05	0.000715799	21	MHC class II alpha chain, MANR, MHC class II, FCGRT, Legumain, CD74, MARCH1, PKC, Gie1, MHC class II beta chain, Kinesin heavy chain, PDK (PDPK1), Dynein 1, cytoplasmic, intermediate chains, Cathepsin S, Cathepsin V, MYO1E, OLR1, A2M receptor, Bcl-2, TLR2, Tubulin (in microtubules)	4.06115e-08	5.71137e-06	26	MHC class II alpha chain, Syk, Dectin-1, Fc gamma RII beta, IP-30, MANR, MHC class II, PLEKHM2, FCGRT, Legumain, CD74, MARCH1, LLIR, MHC class II beta chain, Kinesin heavy chain, PDK (PDPK1), Dynein 1, cytoplasmic, intermediate chains, Cathepsin S, Cathepsin V, MYO1E, p38 MAPK, CLEC10A, OLR1, A2M receptor, SWAP-70, Tubulin (in microtubules)
10	Immune response_Oncostatin M signaling via MAPK	37	4.10595e-08	5.71137e-06	0.00039369	0.00596137	9	MEK1(MAP2K1), gp130, AP-1, MMP-13, c-Fos, MEKK1(MAP3K1), CCL2, PPAR-gamma, c-Jun	4.10595e-08	5.71137e-06	14	MEK1(MAP2K1), gp130, AP-1, MMP-13, SOS, c-Fos, MEKK1(MAP3K1), CCL2, PPAR-gamma, p38 MAPK, MEK3(MAP2K3), c-Jun, LIFR, LIF receptor
11	IGF signaling in lung cancer	44	6.88056e-08	8.70078e-06	0.000342359	0.00531625	10	MEK1(MAP2K1), IGF-1 receptor, MSK1/2 (RPS6KA5/4), AKT(PKB), IBP4, IGF-1, PDK (PDPK1), p90Rsk, IBP, PLAU (UPA)	6.88056e-08	8.70078e-06	15	MEK1(MAP2K1), IGF-1 receptor, VEGF-A, MSK1/2 (RPS6KA5/4), ERK5 (MAPK7), SOS, AKT(PKB), IBP4, IGF-1, PDK (PDPK1), IRS-1, p38 MAPK, p90Rsk, IBP, PLAU (UPA)
12	FGF signaling in pancreatic cancer	46	1.35133e-07	1.54999e-05	0.000106892	0.00298765	11	MEK1(MAP2K1), Cyclin D1, NF-kB, Syndecan-1, Heparanase 1, AKT(PKB), c-Fos, PDK (PDPK1), PLAU (UPA), Alpha-catenin, MMP-14	1.35133e-07	1.54999e-05	15	MEK1(MAP2K1), VEGF-A, Glypican-1, Cyclin D1, SOS, NF-kB, Syndecan-1, Heparanase 1, AKT(PKB), c-Fos, PDK (PDPK1), NFKBIA, PLAU (UPA), Alpha-catenin, MMP-14
13	Development_Angiotensin II/ AGTR1 signaling via p38, ERK and PI3K	94	1.44859e-07	1.54999e-05	0.000794852	0.0094697	15	HB-EGF, IGF-1 receptor, MEK1/2, MEF2A, Fyn, Cyclin D1, Osteopontin, AKT(PKB), c-Fos, FKHR, CCL2, PDK (PDPK1), PLD2, CaMK II delta, MMP-14	1.44859e-07	1.54999e-05	22	Syk, HB-EGF, IGF-1 receptor, MEK1/2, G-protein beta/gamma, MEF2A, Fyn, Cyclin D1, Osteopontin, ERK5 (MAPK7), SOS, Calmodulin, AKT(PKB), c-Fos, Angiotensin II, CCL2, PDK (PDPK1), ADAM17, p38 MAPK, PLD2, CaMK II delta, MMP-14
14	Immune response_HSP60 and HSP70/ TLR signaling pathway	54	2.32203e-07	2.1533e-05	4.54154e-06	0.000308541	14	MHC class I, MEK1/2, TPL2(MAP3K8), c-Jun/c-Fos, MHC class II, AP-1, CD40(TNFRSF5), NF-kB, iNOS, CD14, HSP70, CD86, TLR2, c-Jun	2.32203e-07	2.1533e-05	16	MHC class I, I-kB, MEK1/2, TPL2(MAP3K8), c-Jun/c-Fos, MHC class II, AP-1, CD40(TNFRSF5), NF-kB, iNOS, CD14, HSP70, p38 MAPK, CD86, MEK3(MAP2K3), c-Jun
15	ERBB family and HGF signaling in gastric cancer	54	2.32203e-07	2.1533e-05	0.000112415	0.00298765	12	HB-EGF, MEK1/2, Cyclin D1, Amphiregulin, AKT(PKB), c-Fos, MEKK1(MAP3K1), PDK (PDPK1), HGF receptor (Met), TCF7L2 (TCF4), Neuropilin-1, c-Jun	2.32203e-07	2.1533e-05	16	HB-EGF, MEK1/2, VEGF-A, Cyclin D1, Amphiregulin, SOS, AKT(PKB), c-Fos, MEKK1(MAP3K1), PDK (PDPK1), HGF receptor (Met), p38 MAPK, MEK3(MAP2K3), TCF7L2 (TCF4), Neuropilin-1, c-Jun
16	G protein-coupled receptors signaling in lung cancer	76	3.41095e-07	2.9654e-05	0.000261947	0.00495906	14	HB-EGF, PGE2R4, Galpha(i)-specific peptide GPCRs, Cyclin D1, Amphiregulin, RelA (p65 NF-kB subunit), CCR5, Galpha(q)-specific peptide GPCRs, EDNRB, AKT(PKB), c-Fos, LPAR1, CD44, PDK (PDPK1)	3.41095e-07	2.9654e-05	19	HB-EGF, PGE2R4, I-kB, G-protein beta/gamma, Galpha(i)-specific peptide GPCRs, VEGF-A, Cyclin D1, Amphiregulin, RelA (p65 NF-kB subunit), Galpha(q)-specific peptide GPCRs, EDNRB, Calmodulin, AKT(PKB), c-Fos, LPAR1, PDK (PDPK1), PGE2R3, ADAM17, CXCR4
17	Regulation of Tissue factor signaling in cancer	43	3.6248e-07	2.96594e-05	9.58141e-06	0.000531376	12	MEK1(MAP2K1), EPAS1, AP-1, CD40(TNFRSF5), Heparanase 1, AKT(PKB), PDK (PDPK1), Coagulation factor VII, P-selectin, c-Jun/c-Jun, SRF, c-Jun	3.6248e-07	2.96594e-05	14	MEK1(MAP2K1), EPAS1, VEGF-A, JunD/c-Fos, AP-1, CD40(TNFRSF5), Heparanase 1, AKT(PKB), JunD, PDK (PDPK1), P-selectin, c-Jun/c-Jun, SRF, c-Jun
18	Immune response_IL-18 signaling	63	4.35391e-07	3.22448e-05	3.06968e-05	0.00128124	14	MEK1/2, c-Jun/c-Fos, AP-1, TRAM, VCAM1, NF-kB, iNOS, AKT(PKB), c-Fos, CCL2, PDK (PDPK1), Fibronectin, Bcl-2, c-Jun	4.35391e-07	3.22448e-05	17	I-kB, MEK1/2, c-Jun/c-Fos, AP-1, TRAM, VCAM1, SOS, NF-kB, iNOS, AKT(PKB), c-Fos, CCL2, PDK (PDPK1), Fibronectin, p38 MAPK, MEK3(MAP2K3), c-Jun
19	Mechanisms of drug resistance in SCLC	70	4.4044e-07	3.22448e-05	1.18833e-06	0.000177565	17	IGF-1 receptor, Cyclin D1, Osteopontin, VCAM1, RelA (p65 NF-kB subunit), AKT(PKB), CD9, Collagen IV, HSP70, IGF-1, PDK (PDPK1), Fibronectin, c-Kit, TERC, Bcl-2, HSPA1A, MDR1	4.4044e-07	3.22448e-05	18	IGF-1 receptor, VEGF-A, Cyclin D1, Osteopontin, VCAM1, RelA (p65 NF-kB subunit), AKT(PKB), CD9, Collagen IV, HSP70, IGF-1, PDK (PDPK1), Fibronectin, TERC, tBid, HSPA1A, MDR1, Bid
20	Immune response_TNF-R2 signaling pathways	45	6.8134e-07	4.73872e-05	0.000415546	0.00596137	10	c-Jun/c-Fos, AP-1, RelA (p65 NF-kB subunit), NF-kB, AKT(PKB), NIK(MAP3K14), PDK (PDPK1), Bim, Bcl-2, c-Jun	6.8134e-07	4.73872e-05	14	I-kB, c-Jun/c-Fos, BMX, AP-1, RelA (p65 NF-kB subunit), NF-kB, AKT(PKB), NIK(MAP3K14), TRAF3, PDK (PDPK1), p38 MAPK, Bim, BMF, c-Jun
21	Macrophage and dendritic cell phenotype shift in cancer	100	9.19222e-07	9.30725e-05	9.19222e-07	0.000177565	21	MHC class I, EPAS1, PGE2R4, MHC class II, RelA (p65 NF-kB subunit), SHP-1, TLR7, CD40(TNFRSF5), NF-kB, iNOS, MER, CSF1, IRF4, MSR1, M-CSF receptor, CD86, SOCS3, IL-6 receptor, RIPK1, TLR2, IL-13	1.87349e-06	9.30725e-05	21	MFGE8, MHC class I, EPAS1, PGE2R4, I-kB, MHC class II, RelA (p65 NF-kB subunit), TLR7, CD40(TNFRSF5), NF-kB, iNOS, CSF1, TLR9, Activin A, IRF4, MSR1, p38 MAPK, M-CSF receptor, CD86, SOCS3, IL-6 receptor
22	IGF family signaling in colorectal cancer	60	1.13076e-06	7.44875e-05	0.00121975	0.0122152	11	IGF-1 receptor, MEK1/2, Cyclin D1, RelA (p65 NF-kB subunit), NF-kB, AKT(PKB), c-Fos, IGF-1, IBP, c-Jun, Clusterin	1.13076e-06	7.44875e-05	16	IGF-1 receptor, I-kB, MEK1/2, VEGF-A, Cyclin D1, RelA (p65 NF-kB subunit), SOS, NF-kB, AKT(PKB), c-Fos, IGF-1, IRS-1, IBP, c-Myb, c-Jun, Clusterin
23	Immune response_IL-4-responsive genes in type 2 immunity	70	1.18833e-06	0.000177565	1.18833e-06	0.000177565	17	MANR, VCAM1, CD40(TNFRSF5), CCL13, AKT(PKB), Eotaxin-2, FKHR, CCL2, Fibronectin, TFF3, P-selectin, KLF4, PPAR-gamma, Chitinase 3L3, IL-5, IL-13, CCL7	0.00060399	0.00469358	13	MANR, VCAM1, CD40(TNFRSF5), CCL13, AKT(PKB), CCL2, Fibronectin, TFF3, P-selectin, PPAR-gamma, Chitinase 3L3, IL-5, CCL7
24	Immune response_IL-1 signaling pathway	82	1.20422e-06	7.44875e-05	2.80735e-06	0.000242485	18	SPHK1, MEK1/2, JAM2, TPL2(MAP3K8), AP-1, RelA (p65 NF-kB subunit), MMP-13, NF-kB, iNOS, AKT(PKB), NIK(MAP3K14), CD44, MEKK1(MAP3K1), CCL2, PDK (PDPK1), PPAR-gamma, PLAU (UPA), CCL7	1.20422e-06	7.44875e-05	19	SPHK1, I-kB, MEK1/2, JAM2, TPL2(MAP3K8), AP-1, RelA (p65 NF-kB subunit), MMP-13, NF-kB, iNOS, AKT(PKB), NIK(MAP3K14), MEKK1(MAP3K1), CCL2, PDK (PDPK1), PPAR-gamma, PLAU (UPA), MEK3(MAP2K3), CCL7
25	Immune response_Histamine H1 receptor signaling in immune response	47	1.23164e-06	7.44875e-05	0.00244168	0.0191727	9	MEK1(MAP2K1), c-Jun/c-Fos, VCAM1, RelA (p65 NF-kB subunit), MMP-13, iNOS, c-Fos, PLC-beta, c-Jun	1.23164e-06	7.44875e-05	14	MEK1(MAP2K1), I-kB, G-protein beta/gamma, c-Jun/c-Fos, VCAM1, RelA (p65 NF-kB subunit), MMP-13, iNOS, Calmodulin, c-Fos, PLC-beta, p38 MAPK, NFKBIA, c-Jun
26	Immune response_IL-4-induced regulators of cell growth, survival, differentiation and metabolism	63	1.28484e-06	0.000177565	1.28484e-06	0.000177565	16	A-FABP, CPT-1A, ATP6V1B2, AP-1, MMP-13, ATP6V0D2, AKT(PKB), FKHR, Cathepsin V, PPAR-gamma, ACADL, SOCS3, Bcl-2, LPL, Cyclin D, GFI-1	4.99213e-05	0.000941408	14	CPT-1A, ATP6V1B2, AP-1, MMP-13, RARbeta, ATP6V0D2, AKT(PKB), Cathepsin V, PPAR-gamma, ACADL, SOCS3, LPL, Cyclin D, GFI-1
27	Production and activation of TGF-beta in airway smooth muscle cells	35	1.33512e-06	7.73815e-05	0.00128241	0.0122227	8	MEK1/2, c-Jun/c-Fos, AP-1, RelA (p65 NF-kB subunit), c-Fos, TGF-beta receptor type II, PLAU (UPA), c-Jun	1.33512e-06	7.73815e-05	12	MEK1/2, c-Jun/c-Fos, TGF-beta, AP-1, RelA (p65 NF-kB subunit), c-Fos, Angiotensin II, TGF-beta 3, TGF-beta receptor type II, NFKBIA, PLAU (UPA), c-Jun
28	Immune response_C3a signaling	48	1.63389e-06	9.06236e-05	0.000161166	0.0038402	11	MEK1/2, MHC class II, RelA (p65 NF-kB subunit), CD40(TNFRSF5), AKT(PKB), PLC-beta, FKHR, CCL2, PI3K reg class IB (p101), CD86, C3aR	1.63389e-06	9.06236e-05	14	MEK1/2, G-protein beta/gamma, VEGF-A, MHC class II, RelA (p65 NF-kB subunit), CD40(TNFRSF5), AKT(PKB), PLC-beta, CCL2, PI3K reg class IB (p101), p38 MAPK, CD86, NFKBIA, C3aR
29	Immune response_Generation of memory CD4+ T cells	37	1.64709e-06	0.000191654	1.64709e-06	0.000191654	12	CD28, L-selectin, MHC class II, IL-15RA, AP-1, IL7RA, NF-kB, CD44, FKHR, IL-2R alpha chain, CD86, Bcl-2	0.00248379	0.0124728	8	CD28, L-selectin, MHC class II, AP-1, IL7RA, NF-kB, IL-2R alpha chain, CD86
30	Immune response_C5a signaling	50	1.66415e-06	0.000121414	1.66415e-06	0.000191654	14	SPHK1, MEK1/2, c-Jun/c-Fos, AP-1, NF-kB, PKC, AKT(PKB), c-Fos, PLC-beta, PDK (PDPK1), p90Rsk, Bcl-2, c-Jun, PREX1	2.8054e-06	0.000121414	14	SPHK1, I-kB, MEK1/2, G-protein beta/gamma, c-Jun/c-Fos, AP-1, NF-kB, AKT(PKB), c-Fos, PLC-beta, PDK (PDPK1), p38 MAPK, p90Rsk, c-Jun
31	Role of adipose tissue hypoxia in obesity and type 2 diabetes	30	1.72389e-06	9.06236e-05	0.000422731	0.00596137	8	PDK1, EPAS1, Heme oxygenase 1, FATP, RelA (p65 NF-kB subunit), PBEF, CCL2, PPAR-gamma	1.72389e-06	9.06236e-05	11	PDK1, EPAS1, Heme oxygenase 1, VEGF-A, GLUT1, FATP, RelA (p65 NF-kB subunit), PBEF, Lysyl oxidase, CCL2, PPAR-gamma
32	Immune response_TLR2 and TLR4 signaling pathways	69	1.75905e-06	9.06236e-05	4.68839e-06	0.000308541	16	TLR1, MEK1/2, TPL2(MAP3K8), c-Jun/c-Fos, MSK1/2 (RPS6KA5/4), AP-1, Pellino 1, NF-kB, iNOS, CD14, AKT(PKB), NIK(MAP3K14), PDK (PDPK1), p90Rsk, TLR2, c-Jun	1.75905e-06	9.06236e-05	17	I-kB, MEK1/2, TPL2(MAP3K8), c-Jun/c-Fos, MSK1/2 (RPS6KA5/4), AP-1, Pellino 1, NF-kB, iNOS, CD14, AKT(PKB), NIK(MAP3K14), PDK (PDPK1), p38 MAPK, p90Rsk, MEK3(MAP2K3), c-Jun
33	Transcription_CREB signaling pathway	49	2.14949e-06	0.000103017	0.000850532	0.0098776	10	CDO1, MEK1(MAP2K1), IGF-1 receptor, MSK1/2 (RPS6KA5/4), Cyclin D1, PP2A catalytic, AKT(PKB), PDK (PDPK1), DREAM, p90Rsk	2.14949e-06	0.000103017	14	MEK1(MAP2K1), IGF-1 receptor, MSK1/2 (RPS6KA5/4), Cyclin D1, SOS, Calmodulin, AKT(PKB), LDHA, PDK (PDPK1), IRS-1, DREAM, p38 MAPK, p90Rsk, MEK3(MAP2K3)
34	Development_VEGF signaling via VEGFR2 - generic cascades	93	2.22179e-06	0.000103017	0.000708563	0.00866579	15	SPHK1, MEK1(MAP2K1), c-Jun/c-Fos, Fyn, iNOS, PKC, AKT(PKB), MEKK1(MAP3K1), CCL2, PDK (PDPK1), TSAD, p90Rsk, PLAU (UPA), TCF7L2 (TCF4), c-Jun	2.22179e-06	0.000103017	20	SPHK1, MEK1(MAP2K1), I-kB, c-Jun/c-Fos, VEGF-A, Fyn, SOS, iNOS, Calmodulin, AKT(PKB), MEKK1(MAP3K1), CCL2, PDK (PDPK1), TSAD, p38 MAPK, p90Rsk, PLAU (UPA), MEK3(MAP2K3), TCF7L2 (TCF4), c-Jun
35	Putative pathways for stimulation of fat cell differentiation by Bisphenol A	32	2.34081e-06	0.000215667	2.34081e-06	0.000215667	11	A-FABP, AKT(PKB), GCR, FKHR, PDK (PDPK1), SCD, FASN, GATA-2, PPAR-gamma, TCF7L2 (TCF4), LPL	0.000908112	0.00607107	8	AKT(PKB), PDK (PDPK1), SCD, FASN, GATA-2, PPAR-gamma, TCF7L2 (TCF4), LPL
36	Role of IL-6 in obesity and type 2 diabetes in adipocytes	32	2.34081e-06	0.000139164	2.34081e-06	0.000215667	11	CPT-1A, c-Jun/c-Fos, gp130, SAA3, LIPS, c-Fos, CCL2, PPAR-gamma, SOCS3, IL-6 receptor, IL6RA	3.60167e-06	0.000139164	11	CPT-1A, c-Jun/c-Fos, gp130, SAA3, c-Fos, CCL2, IRS-1, PPAR-gamma, SOCS3, IL-6 receptor, IL6RA
37	Immune response_B cell antigen receptor (BCR) pathway	110	2.53658e-06	0.000113819	1.66425e-05	0.000793099	20	CIN85, Cyclin D2, MEK1(MAP2K1), MEK1/2, VCAM1, RelA (p65 NF-kB subunit), PP2A catalytic, NF-kB, AKT(PKB), c-Fos, DAPP1, CalDAG-GEFIII, CKLFSF7, MEKK1(MAP3K1), FKHR, PDK (PDPK1), Fibronectin, Btk, N-Ras, CARD11	2.53658e-06	0.000113819	22	CIN85, Syk, Cyclin D2, MEK1(MAP2K1), MEK1/2, VCAM1, RelA (p65 NF-kB subunit), NF-kB, Calmodulin, AKT(PKB), c-Fos, DAPP1, CalDAG-GEFIII, MEKK1(MAP3K1), PDK (PDPK1), Fibronectin, Btk, p38 MAPK, N-Ras, NFKBIA, MEK3(MAP2K3), CARD11
38	Immune response_TLR5, TLR7, TLR8 and TLR9 signaling pathways	57	2.92988e-06	0.000121414	0.000781016	0.00946811	11	MEK1/2, TPL2(MAP3K8), c-Jun/c-Fos, AP-1, TLR7, TLR8, NF-kB, AKT(PKB), NIK(MAP3K14), PDK (PDPK1), c-Jun	2.92988e-06	0.000121414	15	I-kB, MEK1/2, TPL2(MAP3K8), c-Jun/c-Fos, AP-1, TLR7, TLR8, NF-kB, AKT(PKB), NIK(MAP3K14), TLR9, PDK (PDPK1), p38 MAPK, MEK3(MAP2K3), c-Jun
39	CHDI_Correlations from Replication data_Causal network (positive correlations)	79	2.9677e-06	0.000121414	0.000397469	0.00596137	14	CD28, MSK1/2 (RPS6KA5/4), PSD-95, MHC class II, MEF2, CD40(TNFRSF5), NF-kB, AKT(PKB), NIK(MAP3K14), CD44, HSP70, PI3K reg class IB (p101), TLR2, c-Jun	2.9677e-06	0.000121414	18	CD28, I-kB, G-protein beta/gamma, MSK1/2 (RPS6KA5/4), PSD-95, MHC class II, MEF2, CD40(TNFRSF5), NF-kB, Calmodulin, AKT(PKB), NIK(MAP3K14), HSP70, PI3K reg class IB (p101), p38 MAPK, CXCR4, MEK3(MAP2K3), c-Jun
40	Immune response_Th17, Th22 and Th9 cell differentiation	39	3.09087e-06	0.000178983	3.09087e-06	0.00025127	12	PU.1, CD28, MHC class II, AP-1, CD40(TNFRSF5), NF-kB, ROR-alpha, IRF4, IL-22, TGF-beta receptor type II, CD86, IL-6 receptor	4.88955e-06	0.000178983	12	AHR, CD28, MHC class II, AP-1, CD40(TNFRSF5), NF-kB, ROR-alpha, IRF4, IL-22, TGF-beta receptor type II, CD86, IL-6 receptor
41	The innate immune response to contact allergens	33	3.31154e-06	0.00025396	3.31154e-06	0.00025396	11	P2X7, AP-1, NF-kB, CD14, Pannexin-1, CCL2, HSP70, NRF2, CARD5, TLR2, NALP3	0.00113009	0.00708087	8	AP-1, NF-kB, CD14, CCL2, HSP70, NRF2, CARD5, NALP3
42	Immune response_Naive CD4+ T cell differentiation	46	3.4915e-06	0.00025396	3.4915e-06	0.00025396	13	PU.1, CD28, MHC class II, c-Maf, AP-1, CD40(TNFRSF5), NF-kB, ROR-alpha, IRF4, IL-22, CD86, IL-5, IL-13	0.000158338	0.00186651	11	AHR, CD28, MHC class II, AP-1, CD40(TNFRSF5), NF-kB, ROR-alpha, IRF4, IL-22, CD86, IL-5
43	Main pathways of Schwann cells transformation in neurofibromatosis type 1	80	3.59608e-06	0.000139164	0.000454261	0.0063413	14	MEK1(MAP2K1), IGF-1 receptor, MEK1/2, c-Jun/c-Fos, Cyclin D1, c-Maf, AP-1, Amphiregulin, AKT(PKB), c-Fos, PDK (PDPK1), N-Ras, Bim, Bcl-2	3.59608e-06	0.000139164	18	MEK1(MAP2K1), IGF-1 receptor, MEK1/2, c-Jun/c-Fos, VEGF-A, Cyclin D1, AP-1, Amphiregulin, Calmodulin, AKT(PKB), c-Fos, PDK (PDPK1), p38 MAPK, N-Ras, Bim, SOX9, TPT1, CXCR4
44	IGF signaling in HCC	52	4.67299e-06	0.000175679	0.000341559	0.00531625	11	Junctin, MEK1(MAP2K1), IGF-1 receptor, Amphiregulin, PKC, AKT(PKB), c-Fos, IGF-1, PDK (PDPK1), HGF receptor (Met), c-Jun	4.67299e-06	0.000175679	14	Junctin, MEK1(MAP2K1), IGF-1 receptor, VEGF-A, Amphiregulin, SOS, AKT(PKB), c-Fos, IGF-1, PDK (PDPK1), HGF receptor (Met), IRS-1, ADAM17, c-Jun
45	Inflammatory mechanisms of pancreatic cancerogenesis	67	5.4815e-06	0.000195507	0.000252702	0.00485048	13	C/EBP, c-Jun/c-Fos, AP-1, RelA (p65 NF-kB subunit), CD40(TNFRSF5), NF-kB, iNOS, c-Fos, CCL2, PLAU (UPA), IL-6 receptor, Bcl-2, c-Jun	5.4815e-06	0.000195507	16	C/EBP, c-Jun/c-Fos, VEGF-A, AP-1, RelA (p65 NF-kB subunit), CD40(TNFRSF5), NF-kB, iNOS, c-Fos, Angiotensin II, CCL2, NFKBIA, PLAU (UPA), IL-6 receptor, CXCR4, c-Jun
46	Cell adhesion_ECM remodeling	55	5.74143e-06	0.000360666	5.74143e-06	0.000360666	14	MMP-12, HB-EGF, IGF-1 receptor, MMP-13, Collagen IV, IBP4, CD44, SERPINE2, Caveolin-2, IGF-1, Fibronectin, PLAU (UPA), MMP-14, Versican	4.64369e-05	0.000922767	13	MMP-12, HB-EGF, IGF-1 receptor, MMP-13, Collagen IV, IBP4, SERPINE2, Caveolin-2, IGF-1, Fibronectin, PLAU (UPA), MMP-14, Versican
47	Role of stellate cells in progression of pancreatic cancer	60	5.86015e-06	0.000202473	0.000323018	0.00531625	12	HB-EGF, MEK1(MAP2K1), RelA (p65 NF-kB subunit), MMP-13, AKT(PKB), c-Fos, CCL2, PDK (PDPK1), Fibronectin, TGF-beta receptor type II, c-Jun, NF-kB p65/p65	5.86015e-06	0.000202473	15	HB-EGF, MEK1(MAP2K1), RelA (p65 NF-kB subunit), MMP-13, SOS, SMAD3, AKT(PKB), c-Fos, CCL2, PDK (PDPK1), Fibronectin, TGF-beta receptor type II, NFKBIA, c-Jun, NF-kB p65/p65
48	EGFR signaling pathway in lung cancer	53	5.96793e-06	0.000202473	0.00160451	0.0142797	10	gp130, Cyclin D1, Amphiregulin, NF-kB, AKT(PKB), c-Fos, PDK (PDPK1), HGF receptor (Met), Bcl-2, c-Jun	5.96793e-06	0.000202473	14	VEGF-A, gp130, Cyclin D1, Amphiregulin, SOS, NF-kB, AKT(PKB), c-Fos, PDK (PDPK1), HGF receptor (Met), ADAM17, NFKBIA, CXCR4, c-Jun
49	Development_TGF-beta-dependent induction of EMT via MAPK	47	7.37839e-06	0.000240878	0.00875917	0.0421097	8	MEK1(MAP2K1), c-Jun/c-Fos, AP-1, c-Fos, DAB2, Fibronectin, TGF-beta receptor type II, c-Jun	7.37839e-06	0.000240878	13	MEK1(MAP2K1), c-Jun/c-Fos, TGF-beta, AP-1, SOS, c-Fos, DAB2, TGF-beta 3, Fibronectin, TGF-beta receptor type II, p38 MAPK, MEK3(MAP2K3), c-Jun
50	Development_The role of GDNF ligand family/ RET receptor in cell survival, growth and proliferation	92	7.44626e-06	0.000240878	0.00187705	0.015843	14	MEK1/2, Cyclin D1, NF-kB, CREM (activators), AKT(PKB), c-Fos, MEKK1(MAP3K1), LIMK1, PDK (PDPK1), IL-22, N-Ras, GFRalpha1, Bcl-2, c-Jun	7.44626e-06	0.000240878	19	MEK1/2, VEGF-A, Cyclin D1, SOS, NF-kB, Calmodulin, CREM (activators), AKT(PKB), c-Fos, MEKK1(MAP3K1), LIMK1, C3G, PDK (PDPK1), IRS-1, IL-22, N-Ras, GFRalpha1, NFKBIA, c-Jun
51	Beta-catenin-dependent transcription regulation in colorectal cancer	36	8.62546e-06	0.000518278	8.62546e-06	0.000518278	11	ID2, c-Jun/c-Fos, Cyclin D1, MTS1 (S100A4), CD44, CD44 soluble, PLAU (UPA), TCF7L2 (TCF4), MDR1, MMP-14, CD44 (EXT)	8.08523e-05	0.00122245	10	ID2, c-Jun/c-Fos, Cyclin D1, MTS1 (S100A4), SOX9, PLAU (UPA), TCF7L2 (TCF4), MDR1, MMP-14, Lamin A/C
52	Maturation and migration of dendritic cells in skin sensitization	41	8.731e-06	0.000276019	0.000882633	0.0101611	9	MHC class II alpha chain, HLA-DRB1, MHC class II, CD40(TNFRSF5), NF-kB, MHC class II beta chain, MEKK1(MAP3K1), CD86, c-Jun	8.731e-06	0.000276019	12	MHC class II alpha chain, I-kB, HLA-DRB1, MHC class II, CD40(TNFRSF5), NF-kB, MHC class II beta chain, MEKK1(MAP3K1), p38 MAPK, CD86, MEK3(MAP2K3), c-Jun
53	Rheumatoid arthritis (general schema)	50	9.61245e-06	0.00041359	9.61245e-06	0.000531376	13	CD28, Fc gamma RI, HLA-DRB1, MHC class II, VCAM1, MMP-8, PTPN22, CD40(TNFRSF5), CSF1, MHC class II beta chain, IL-2R alpha chain, CD86, TLR2	1.54613e-05	0.00041359	13	CD28, Fc gamma RI, HLA-DRB1, VEGF-A, TGF-beta, MHC class II, VCAM1, PTPN22, CD40(TNFRSF5), CSF1, MHC class II beta chain, IL-2R alpha chain, CD86
54	Immune response_Delta-type opioid receptor signaling in T-cells	29	9.74315e-06	0.000294624	5.01072e-05	0.00182232	9	MEK1(MAP2K1), Metenkefalin, AKT(PKB), c-Fos, MEKK1(MAP3K1), PDK (PDPK1), PI3K reg class IB (p101), SRF, c-Jun	9.74315e-06	0.000294624	10	MEK1(MAP2K1), G-protein beta/gamma, Metenkefalin, AKT(PKB), c-Fos, MEKK1(MAP3K1), PDK (PDPK1), PI3K reg class IB (p101), SRF, c-Jun
55	Immune response_CD137 signaling in immune cell	29	9.74315e-06	0.000294624	0.000328027	0.00531625	8	Cyclin D2, MEK1(MAP2K1), NF-kB, NIK(MAP3K14), MEKK1(MAP3K1), Bim, Bcl-2, c-Jun	9.74315e-06	0.000294624	10	Cyclin D2, MEK1(MAP2K1), NF-kB, NIK(MAP3K14), MEKK1(MAP3K1), p38 MAPK, Bim, NFKBIA, MEK3(MAP2K3), c-Jun
56	Chemotaxis_Lysophosphatidic acid signaling via GPCRs	129	1.14586e-05	0.00033308	5.77112e-05	0.00199392	21	HB-EGF, MEK1/2, Rho GTPase, AP-1, PKC, AKT(PKB), c-Fos, PLC-beta, LPAR1, FKHR, PDK (PDPK1), Tcf(Lef), LIMK, LPAR6, PLD2, SRF, PLC-delta 1, Bcl-2, c-Jun, G-protein gamma 12, PREX1	1.14586e-05	0.00033308	23	HB-EGF, Tiam1, MEK1/2, G-protein beta/gamma, Rho GTPase, AP-1, PAK, PDZ-RhoGEF, AKT(PKB), c-Fos, PLC-beta, LPAR1, PLEKHG2, PDK (PDPK1), Tcf(Lef), LIMK, LPAR6, ADAM17, p38 MAPK, PLD2, SRF, c-Jun, G-protein gamma 12
57	FAK1 signaling in melanoma	42	1.14938e-05	0.00033308	0.000227832	0.00470172	10	MEK1/2, ARCGAP22, RelA (p65 NF-kB subunit), NF-kB, Syntenin 1, RhoC, Fibronectin, N-Ras, PLAU (UPA), MMP-14	1.14938e-05	0.00033308	12	MEK1/2, ARCGAP22, VEGF-A, RelA (p65 NF-kB subunit), SOS, NF-kB, Syntenin 1, Fibronectin, N-Ras, NFKBIA, PLAU (UPA), MMP-14
58	A shift in alveolar macrophage phenotype in COPD	37	1.15779e-05	0.000615407	1.15779e-05	0.000615407	11	MHC class I, Heme oxygenase 1, MANR, MHC class II, CD68, iNOS, CD14, AKT(PKB), CD44, NRF2, CD86	0.000544516	0.00440362	9	MHC class I, Heme oxygenase 1, MANR, MHC class II, iNOS, CD14, AKT(PKB), NRF2, CD86
59	Defective macrophage-mediated bacterial phagocytosis in COPD	25	1.28642e-05	0.000658455	1.28642e-05	0.000658455	9	MANR, Tubulin alpha, HDAC6, AKT(PKB), Sirtuin2, NRF2, MSR1, A2M receptor, Tubulin (in microtubules)	0.000141293	0.00172291	8	MANR, Tubulin alpha, AKT(PKB), Sirtuin2, NRF2, MSR1, A2M receptor, Tubulin (in microtubules)
60	Th17 cytokines in COPD	36	1.31273e-05	0.000372655	0.000315439	0.00531625	9	MMP-12, MHC class I, CD28, MHC class II, NF-kB, ROR-alpha, CCL2, IL-22, CD86	1.31273e-05	0.000372655	11	MMP-12, AHR, MHC class I, CD28, MHC class II, NF-kB, ROR-alpha, CCL2, IL-22, p38 MAPK, CD86
61	Immune response_ETV3 affect on CSF1-promoted macrophage differentiation	19	1.41103e-05	0.000392548	0.000103195	0.00297117	7	ETS2, MSK1/2 (RPS6KA5/4), CREM (activators), CSF1, MSR1, M-CSF receptor, PLAU (UPA)	1.41103e-05	0.000392548	8	ETS2, MSK1/2 (RPS6KA5/4), CREM (activators), CSF1, MSR1, p38 MAPK, M-CSF receptor, PLAU (UPA)
62	Pro-inflammatory action of Gastrin in gastric cancer	50	1.54613e-05	0.00041359	0.00100386	0.0108352	10	HB-EGF, MEK1(MAP2K1), c-Jun/c-Fos, AP-1, RelA (p65 NF-kB subunit), AKT(PKB), NIK(MAP3K14), c-Fos, MEKK1(MAP3K1), c-Jun	1.54613e-05	0.00041359	13	HB-EGF, MEK1(MAP2K1), I-kB, c-Jun/c-Fos, AP-1, RelA (p65 NF-kB subunit), SOS, AKT(PKB), NIK(MAP3K14), c-Fos, MEKK1(MAP3K1), IRS-1, c-Jun
63	Development_Role of IL-8 in angiogenesis	65	1.67324e-05	0.000431015	0.000694775	0.00866579	12	HB-EGF, MEK1(MAP2K1), SCAP, NF-kB, AKT(PKB), c-Fos, PDK (PDPK1), FASN, PI3K reg class IB (p101), Cathepsin B, MMP-14, CARD11	1.67324e-05	0.000431015	15	HB-EGF, MEK1(MAP2K1), SCAP, I-kB, G-protein beta/gamma, VEGF-A, NF-kB, AKT(PKB), c-Fos, PDK (PDPK1), FASN, PI3K reg class IB (p101), Cathepsin B, MMP-14, CARD11
64	Ovarian cancer (main signaling cascades)	65	1.67324e-05	0.000431015	0.002388	0.0191727	11	MEK1/2, Cyclin D1, NF-kB, AKT(PKB), c-Fos, LPAR1, MEKK1(MAP3K1), HGF receptor (Met), Tcf(Lef), PI3K reg class IB (p101), PLAU (UPA)	1.67324e-05	0.000431015	15	I-kB, MEK1/2, G-protein beta/gamma, Cyclin D1, NCOA4 (ARA70), SOS, NF-kB, AKT(PKB), c-Fos, LPAR1, MEKK1(MAP3K1), HGF receptor (Met), Tcf(Lef), PI3K reg class IB (p101), PLAU (UPA)
65	IL-6 signaling in colorectal cancer	37	1.75728e-05	0.000444431	7.19909e-05	0.00226117	10	Cyclin D2, gp130, Cyclin D1, sIL6-RA, HSP70, TFF3, TGF-beta receptor type II, SOCS3, IL6RA, Clusterin	1.75728e-05	0.000444431	11	Cyclin D2, gp130, Cyclin D1, sIL6-RA, HSP70, TFF3, TGF-beta receptor type II, ADAM17, SOCS3, IL6RA, Clusterin
66	Eosinophil adhesion and transendothelial migration in asthma	68	1.76718e-05	0.000814083	1.76718e-05	0.000814083	15	Osteopontin, VCAM1, PKC, CCL13, Eotaxin-2, Collagen IV, CD44, Fibronectin, c-Kit, CysLT1 receptor, P-selectin, C3aR, PLAU (UPA), IL-5, CCL7	0.000120776	0.00159444	14	Osteopontin, VCAM1, Calmodulin, CCL13, Collagen IV, Fibronectin, CysLT1 receptor, P-selectin, p38 MAPK, P2Y2, C3aR, PLAU (UPA), IL-5, CCL7
67	TGF-beta signaling via kinase cascades in breast cancer	58	1.8462e-05	0.000458583	0.0102617	0.0459471	9	MEK1(MAP2K1), AP-1, Amphiregulin, RelA (p65 NF-kB subunit), MMP-13, AKT(PKB), c-Fos, TGF-beta receptor type II, c-Jun	1.8462e-05	0.000458583	14	MEK1(MAP2K1), AP-1, Amphiregulin, RelA (p65 NF-kB subunit), MMP-13, p38beta (MAPK11), AKT(PKB), c-Fos, TGF-beta receptor type II, ADAM17, p38 MAPK, NFKBIA, MEK3(MAP2K3), c-Jun
68	Proinflammatory cytokine production by Th17 cells in asthma	53	1.90939e-05	0.00070616	1.90939e-05	0.000851219	13	CD28, c-Jun/c-Fos, MHC class II, NF-kB, ROR-alpha, IRF4, IL-22, CD86, C3aR, IL-6 receptor, IL-5, c-Jun, IL-13	3.04598e-05	0.00070616	13	CD28, c-Jun/c-Fos, MHC class II, NF-kB, ROR-alpha, IRF4, IL-22, CD86, C3aR, IL-6 receptor, CXCR4, IL-5, c-Jun
69	IL-6 signaling in multiple myeloma	51	1.95075e-05	0.000476052	6.20171e-05	0.00208708	12	Cyclin D2, SPHK1, MEK1(MAP2K1), gp130, Cyclin D1, AKT(PKB), FKHR, PDK (PDPK1), N-Ras, IL-6 receptor, c-Jun, IL6RA	1.95075e-05	0.000476052	13	Cyclin D2, SPHK1, MEK1(MAP2K1), VEGF-A, gp130, Cyclin D1, SOS, AKT(PKB), PDK (PDPK1), N-Ras, IL-6 receptor, c-Jun, IL6RA
70	TNF-alpha-induced inflammatory signaling in normal and asthmatic airway epithelium	38	2.32653e-05	0.000557965	9.22126e-05	0.00271144	10	MEK1(MAP2K1), PP2A catalytic, NF-kB, c-Fos, MEKK1(MAP3K1), CCL2, TWEAK(TNFSF12), IL-5, c-Jun, IL-13	2.32653e-05	0.000557965	11	MEK1(MAP2K1), I-kB, NF-kB, c-Fos, MEKK1(MAP3K1), CCL2, TWEAK(TNFSF12), p38 MAPK, NFKBIA, IL-5, c-Jun
71	Role of metalloproteases and heparanase in progression of pancreatic cancer	33	2.41163e-05	0.00104152	2.41163e-05	0.00104152	10	HB-EGF, MEK1(MAP2K1), Heparanase 1, Collagen IV, CD44, Alpha 1-antitrypsin, ZO-1, CD44 soluble, MMP-14, CD44 (EXT)	0.00113009	0.00708087	8	HB-EGF, MEK1(MAP2K1), VEGF-A, SOS, Heparanase 1, Collagen IV, ZO-1, MMP-14
72	Immune response_IL-5 signaling via PI3K, MAPK and NF-kB	76	3.01162e-05	0.00070616	0.00282637	0.020655	12	MEK1/2, Fyn, AP-1, NF-kB, Syntenin 1, AKT(PKB), PDK (PDPK1), Btk, Bim, IL-5, c-Jun, LPCAT2	3.01162e-05	0.00070616	16	Syk, Fc gamma RII beta, MEK1/2, Fyn, AP-1, SOS, NF-kB, Syntenin 1, AKT(PKB), PDK (PDPK1), Btk, p38 MAPK, Bim, NFKBIA, IL-5, c-Jun
73	Androgen receptor activation and downstream signaling in Prostate cancer	110	3.14537e-05	0.000717247	0.000179208	0.00419773	18	MEK1(MAP2K1), SCAP, IGF-1 receptor, SGK1, gp130, Cyclin D1, AKT(PKB), APP, GCR, IGF-1, PDK (PDPK1), N-Ras, IL-6 receptor, TLR2, IL6RA, Prosaposin, Versican, Clusterin	3.14537e-05	0.000717247	20	MEK1(MAP2K1), SCAP, IGF-1 receptor, SGK1, VEGF-A, gp130, Cyclin D1, SOS, AKT(PKB), APP, IGF-1, PDK (PDPK1), IRS-1, ADAM17, N-Ras, IL-6 receptor, IL6RA, Prosaposin, Versican, Clusterin
74	Immune response_IL-11 signaling via JAK/STAT	34	3.22409e-05	0.00128124	3.22409e-05	0.00128124	10	IL11RA, A-FABP, gp130, c-Fos, IL-11 receptor, sIL11-RA, PPAR-gamma, Metallothionein-II, SOCS3, Bcl-2	0.022726	0.0594207	6	gp130, c-Fos, Metallothionein-I (rodent), PPAR-gamma, Metallothionein-II, SOCS3
75	Main genetic and epigenetic alterations in lung cancer	48	3.24482e-05	0.000941408	3.24482e-05	0.00128124	12	Neuropilin-2, IGF-1 receptor, Cyclin D1, MSP receptor (RON), LKB1, IBP4, IGF-1, HGF receptor (Met), TGF-beta receptor type II, IBP, Neuropilin-1, Bcl-2	5.00821e-05	0.000941408	12	Neuropilin-2, IGF-1 receptor, VEGF-A, Cyclin D1, RARbeta, MSP receptor (RON), IBP4, IGF-1, HGF receptor (Met), TGF-beta receptor type II, IBP, Neuropilin-1
76	Development_Angiotensin II/ AGTR1 signaling via RhoA and JNK	77	3.57175e-05	0.000801338	0.0231226	0.078322	10	c-Jun/c-Fos, LBC, Cyclin D1, AP-1, c-Fos, MEKK1(MAP3K1), CCL2, SRF, MRLC, c-Jun	3.57175e-05	0.000801338	16	G-protein beta/gamma, Angiotensinogen, c-Jun/c-Fos, VEGF-A, LBC, Cyclin D1, AP-1, PDZ-RhoGEF, Calmodulin, c-Fos, Angiotensin II, MEKK1(MAP3K1), CCL2, SRF, MRLC, c-Jun
77	Role of IFN-beta in the improvement of blood-brain barrier integrity in multiple sclerosis	27	3.73583e-05	0.000816999	0.0011643	0.011919	7	sVCAM1, c-Jun/c-Fos, AP-1, VCAM1, NF-kB, c-Fos, c-Jun	3.73583e-05	0.000816999	9	sVCAM1, c-Jun/c-Fos, 5'-NTD, AP-1, VCAM1, NF-kB, c-Fos, ITGA4, c-Jun
78	The role of UV radiation in melanoma development	40	3.95561e-05	0.000816999	0.00316533	0.0222055	8	HB-EGF, Amphiregulin, NF-kB, AKT(PKB), MEKK1(MAP3K1), N-Ras, MITF, c-Jun	3.95561e-05	0.000816999	11	HB-EGF, Amphiregulin, NF-kB, AKT(PKB), MEKK1(MAP3K1), ADAM17, p38 MAPK, N-Ras, MITF, NFKBIA, c-Jun
79	IL-6 signaling in Prostate Cancer	40	3.95561e-05	0.000816999	0.00316533	0.0222055	8	MEK1(MAP2K1), gp130, Cyclin D1, AP-1, AKT(PKB), PDK (PDPK1), IL-6 receptor, IL6RA	3.95561e-05	0.000816999	11	MEK1(MAP2K1), gp130, BMX, Cyclin D1, AP-1, SOS, AKT(PKB), PDK (PDPK1), IRS-1, IL-6 receptor, IL6RA
80	Th9 cells in asthma	47	3.99396e-05	0.000816999	0.000131668	0.00330846	11	PU.1, ST2(L), MHC class II, CRLR, RelA (p65 NF-kB subunit), CCL13, NIK(MAP3K14), IRF4, IL-33, IL-5, CCL7	3.99396e-05	0.000816999	12	ST2(L), TGF-beta, MHC class II, CRLR, RelA (p65 NF-kB subunit), CCL13, NIK(MAP3K14), Activin A, IRF4, IL-33, IL-5, CCL7
81	Development_HGF signaling pathway	47	3.99396e-05	0.000816999	0.000601179	0.00806631	10	MEK1(MAP2K1), Syndecan-1, AKT(PKB), c-Fos, MEKK1(MAP3K1), PDK (PDPK1), HGF receptor (Met), PLAU (UPA), TCF7L2 (TCF4), c-Jun	3.99396e-05	0.000816999	12	MEK1(MAP2K1), SOS, Syndecan-1, AKT(PKB), c-Fos, MEKK1(MAP3K1), C3G, PDK (PDPK1), HGF receptor (Met), PLAU (UPA), TCF7L2 (TCF4), c-Jun
82	Canonical Leptin pathways in breast cancer	47	3.99396e-05	0.000816999	0.00875917	0.0421097	8	MEK1/2, Cyclin D1, RelA (p65 NF-kB subunit), NF-kB, AKT(PKB), PDK (PDPK1), Tcf(Lef), c-Jun	3.99396e-05	0.000816999	12	I-kB, MEK1/2, VEGF-A, Cyclin D1, RelA (p65 NF-kB subunit), SOS, NF-kB, AKT(PKB), PDK (PDPK1), IRS-1, Tcf(Lef), c-Jun
83	T follicular helper cell dysfunction in SLE	90	4.26323e-05	0.00163661	4.26323e-05	0.00163661	17	CD28, Fyn, MHC class II, Osteopontin, c-Maf, TLR7, CD40(TNFRSF5), NF-kB, AKT(PKB), NIK(MAP3K14), FKHR, IRF4, IL-27 receptor, CD86, IL-6 receptor, RIPK1, CARD11	0.00078459	0.00562559	15	CD28, I-kB, Fyn, MHC class II, Osteopontin, TLR7, CD40(TNFRSF5), NF-kB, AKT(PKB), NIK(MAP3K14), IRF4, IL-27 receptor, CD86, IL-6 receptor, CARD11
84	IL-1 production in melanoma	17	4.45532e-05	0.00105548	4.45532e-05	0.00166412	7	BGAL, MEK1/2, RelA (p65 NF-kB subunit), NF-kB, CARD5, N-Ras, NALP3	5.9186e-05	0.00105548	7	I-kB, MEK1/2, RelA (p65 NF-kB subunit), NF-kB, CARD5, N-Ras, NALP3
85	Basophil migration in asthma	55	4.64369e-05	0.000922767	0.000135619	0.00334687	12	ST2(L), VCAM1, CCL13, Eotaxin-2, CCL2, Fibronectin, PI3K reg class IB (p101), P-selectin, IL-33, PLAU (UPA), IL-5, CCL7	4.64369e-05	0.000922767	13	ST2(L), G-protein beta/gamma, VEGF-A, VCAM1, CCL13, CCL2, Fibronectin, PI3K reg class IB (p101), P-selectin, IL-33, PLAU (UPA), IL-5, CCL7
86	Vascular endothelial cell damage in SLE	63	4.99213e-05	0.000941408	0.00184347	0.015843	11	von Willebrand factor, VCAM1, RelA (p65 NF-kB subunit), NF-kB, iNOS, CSF1, CCL2, Fibronectin, TWEAK(TNFSF12), MSR1, P-selectin	4.99213e-05	0.000941408	14	VEGF-A, von Willebrand factor, VCAM1, RelA (p65 NF-kB subunit), NF-kB, iNOS, CSF1, CCL2, Fibronectin, TWEAK(TNFSF12), MSR1, P-selectin, p38 MAPK, AML1 (RUNX1)
87	Origin of Langerhans cells in the steady-state and under inflammatory conditions	22	4.99265e-05	0.000941408	0.000295355	0.00531625	7	ID2, CXCL14, CSF1, CCL2, TGF-beta receptor type II, P-selectin, M-CSF receptor	4.99265e-05	0.000941408	8	ID2, CXCL14, SMAD3, CSF1, CCL2, TGF-beta receptor type II, P-selectin, M-CSF receptor
88	Main growth factor signaling cascades in multiple myeloma cells	41	5.08586e-05	0.000943258	0.00371871	0.0253165	8	MEK1(MAP2K1), IGF-1 receptor, NF-kB, AKT(PKB), FKHR, IGF-1, PDK (PDPK1), N-Ras	5.08586e-05	0.000943258	11	MEK1(MAP2K1), IGF-1 receptor, I-kB, VEGF-A, SOS, NF-kB, AKT(PKB), IGF-1, PDK (PDPK1), IRS-1, N-Ras
89	Neurogenesis_NGF/ TrkA MAPK-mediated signaling	105	5.27826e-05	0.000966061	0.00249291	0.0192631	15	SPHK1, HB-EGF, MEK1/2, SGK1, PP2A regulatory, Cyclin D1, AP-1, PP2A catalytic, c-Fos, RUSC1 (NESCA), N-Ras, SRF, p90Rsk, SNX26 (TCGAP), c-Jun	5.27826e-05	0.000966061	19	SPHK1, HB-EGF, MEK1/2, SGK1, Cyclin D1, ERK5 (MAPK7), AP-1, SOS, Calmodulin, c-Fos, APS, C3G, RUSC1 (NESCA), p38 MAPK, N-Ras, SRF, p90Rsk, MEK3(MAP2K3), c-Jun
90	Immune response_Regulation of T cell function by CTLA-4	36	5.56631e-05	0.00197247	5.56631e-05	0.00197247	10	CD28, Fyn, SHP-1, PP2A catalytic, NF-kB, AKT(PKB), c-Fos, PDK (PDPK1), CD86, c-Jun	0.000437434	0.00380294	9	CD28, Fyn, SOS, NF-kB, AKT(PKB), c-Fos, PDK (PDPK1), CD86, c-Jun
91	Immune response_Fc epsilon RI pathway	56	5.68597e-05	0.00102717	0.0625394	0.154063	7	MEK1(MAP2K1), Fyn, NF-kB, AKT(PKB), MEKK1(MAP3K1), Btk, c-Jun	5.68597e-05	0.00102717	13	Syk, MEK1(MAP2K1), I-kB, Fyn, SOS, NF-kB, Calmodulin, AKT(PKB), MEKK1(MAP3K1), Btk, p38 MAPK, MEK3(MAP2K3), c-Jun
92	CHDI_Correlations from Replication data_Cytoskeleton and adhesion module	64	6.00639e-05	0.00105758	0.0066556	0.0355249	10	Fyn, MHC class II, AKT(PKB), Collagen IV, Fibronectin, PI3K reg class IB (p101), Ephrin-B receptors, Intersectin, PLAU (UPA), MRLC	6.00639e-05	0.00105758	14	G-protein beta/gamma, Fyn, MHC class II, AKT(PKB), Collagen IV, C3G, Fibronectin, MyHC, PI3K reg class IB (p101), Ephrin-B receptors, Intersectin, PLAU (UPA), CXCR4, MRLC
93	IL-6 signaling pathway in lung cancer	35	6.20398e-05	0.0010654	0.0213766	0.0751718	6	gp130, NF-kB, AKT(PKB), PDK (PDPK1), IL-6 receptor, IL6RA	6.20398e-05	0.0010654	10	I-kB, VEGF-A, gp130, NF-kB, AKT(PKB), PDK (PDPK1), p38 MAPK, IL-6 receptor, MEK3(MAP2K3), IL6RA
94	TNF-alpha and IL-1 beta induce hyperglycemia in obesity and type 2 diabetes in adipocytes	35	6.20398e-05	0.0010654	0.00566623	0.0319621	7	MEK1(MAP2K1), TPL2(MAP3K8), RelA (p65 NF-kB subunit), NF-kB, GM3 synthase, APP, SOCS3	6.20398e-05	0.0010654	10	MEK1(MAP2K1), TPL2(MAP3K8), RelA (p65 NF-kB subunit), NF-kB, GM3 synthase, APP, IRS-1, p38 MAPK, NFKBIA, SOCS3
95	Immune response_IL-11 signaling pathway via MEK/ERK and PI3K/AKT cascades	67	6.34279e-05	0.00143016	6.34279e-05	0.00208708	14	IL11RA, MEK1/2, Fyn, gp130, Cyclin D1, RelA (p65 NF-kB subunit), AKT(PKB), c-Fos, PDK (PDPK1), IL-11 receptor, SFK, sIL11-RA, p90Rsk, c-Jun	0.000102025	0.00143016	14	I-kB, MEK1/2, Fyn, gp130, Cyclin D1, RelA (p65 NF-kB subunit), SOS, AKT(PKB), c-Fos, PDK (PDPK1), SFK, p90Rsk, NFKBIA, c-Jun
96	Role of TNF-alpha in type 2 diabetes in skeletal muscle cells	42	6.48268e-05	0.00109968	0.0476602	0.12915	6	MEK1(MAP2K1), CPT-1A, HGK(MAP4K4), RelA (p65 NF-kB subunit), MEKK1(MAP3K1), SOCS3	6.48268e-05	0.00109968	11	MEK1(MAP2K1), CPT-1A, HGK(MAP4K4), RelA (p65 NF-kB subunit), Mitofusin 2, p38beta (MAPK11), MEKK1(MAP3K1), IRS-1, ADAM17, NFKBIA, SOCS3
97	Lysophospholipid mediators-induced inflammatory signaling in normal and asthmatic airway epithelium	57	6.92563e-05	0.0011402	0.00282687	0.020655	10	SPHK1, MEK1/2, NF-kB, AKT(PKB), PLC-beta, LPAR1, PDK (PDPK1), PLD2, c-Jun, IL-13	6.92563e-05	0.0011402	13	SPHK1, I-kB, MEK1/2, G-protein beta/gamma, NF-kB, AKT(PKB), PLC-beta, LPAR1, PDK (PDPK1), p38 MAPK, PLD2, NFKBIA, c-Jun
98	CHDI_Correlations from Discovery data_Causal network	73	7.13649e-05	0.0011402	0.0164037	0.0633237	10	MEK1(MAP2K1), MEF2, AKT(PKB), PLC-beta, CCL2, PI3K reg class IB (p101), p90Rsk, TCF7L2 (TCF4), Frizzled, TSC-22	7.13649e-05	0.0011402	15	Syk, MEK1(MAP2K1), G-protein beta/gamma, SOS, MEF2, SMAD3, Calmodulin, AKT(PKB), PLC-beta, CCL2, PI3K reg class IB (p101), p90Rsk, TCF7L2 (TCF4), Frizzled, TSC-22
99	Regulation and signaling of HGF receptor (Met) and MSP receptor (RON) in lung cancer	73	7.13649e-05	0.0011402	0.00599758	0.0332878	11	c-Jun/c-Fos, AP-1, MSP receptor (RON), AKT(PKB), c-Fos, MEKK1(MAP3K1), PDK (PDPK1), HGF receptor (Met), p90Rsk, IL-6 receptor, c-Jun	7.13649e-05	0.0011402	15	Tiam1, c-Jun/c-Fos, VEGF-A, AP-1, SOS, MSP receptor (RON), AKT(PKB), c-Fos, MEKK1(MAP3K1), PDK (PDPK1), HGF receptor (Met), p90Rsk, IL-6 receptor, MEK3(MAP2K3), c-Jun
100	Immune response_CD40 signaling	65	7.19589e-05	0.0011402	0.00743152	0.037898	10	Cyclin D2, CD40(TNFRSF5), NF-kB, AKT(PKB), NIK(MAP3K14), MEKK1(MAP3K1), CCL2, PDK (PDPK1), CD86, c-Jun	7.19589e-05	0.0011402	14	Cyclin D2, I-kB, CD40(TNFRSF5), NF-kB, AKT(PKB), NIK(MAP3K14), TRAF3, MEKK1(MAP3K1), CCL2, PDK (PDPK1), p38 MAPK, CD86, MEK3(MAP2K3), c-Jun

## Sheet: S2D# Er_D Transcription Factors
Transcription Factors										Er_D
Network Object Name	Actual	n	R	N	Expected	Ratio	p-value	z-score	Input IDs	Signal	p-value
PU.1	121	1448	662	23567	40.67	2.975	8.233e-28	13.19	Spi1	-0.36	0
IRF8	82	1448	408	23567	25.07	3.271	7.529e-22	11.84	Irf8	2.84	0
GATA-2	288	1448	2590	23567	159.1	1.81	7.834e-25	11.18	Gata2	-0.57	0
GCR	126	1448	896	23567	55.05	2.289	1.32e-18	10.06	Nr3c1	0.52	0
RelA (p65 NF-kB subunit)	182	1448	1610	23567	98.92	1.84	3e-16	8.932	Nos2	2.67	0
PPAR-gamma	60	1448	340	23567	20.89	2.872	1.167e-13	8.897	Pparg	1.62	0
c-Fos	66	1448	415	23567	25.5	2.588	1.054e-12	8.353	Fos	1.12	0
c-Jun	114	1448	899	23567	55.24	2.064	1.032e-13	8.322	Jun	1.26	0
MEIS1	46	1448	260	23567	15.97	2.88	7.809e-11	7.797	Meis1	-0.34	0
TCF7L2 (TCF4)	114	1448	1032	23567	63.41	1.798	6.696e-10	6.706	Tcf4	2.42	0
MafB	21	1448	92	23567	5.653	3.715	1.332e-07	6.676	Mafb	2.78	0
GFI-1	16	1448	61	23567	3.748	4.269	5.519e-07	6.541	Gfi1	-0.71	0
PEA3	20	1448	90	23567	5.53	3.617	4.187e-07	6.364	Etv4	-0.49	0
FKHR	66	1448	533	23567	32.75	2.015	4.579e-08	6.067	Foxo1	0.63	0
IRF4	64	1448	518	23567	31.83	2.011	7.943e-08	5.952	Irf4	2.26	0
ETS2	25	1448	137	23567	8.418	2.97	8.7e-07	5.917	Ets2	0.4	0
KLF4	213	1448	2398	23567	147.3	1.446	1.385e-08	5.891	Klf4	3.4	0
MTG16 (CBFA2T3)	7	1448	18	23567	1.106	6.329	5.682e-05	5.787	Cbfa2t3	-0.42	0
LMO2	8	1448	23	23567	1.413	5.661	4.248e-05	5.722	Lmo2	-0.25	0
ITF2	11	1448	42	23567	2.581	4.263	3.306e-05	5.415	Tcf4	2.42	0
NRF2	51	1448	422	23567	25.93	1.967	3.103e-06	5.128	Hebp1	0.69	0
SRF	83	1448	800	23567	49.15	1.689	1.988e-06	5.07	Srf	-0.37	0
c-Maf	19	1448	106	23567	6.513	2.917	2.256e-05	5.062	Maf	2.86	0
ATF-3	30	1448	231	23567	14.19	2.114	8.73e-05	4.352	Atf3	1.96	0
LBP9	142	1448	1679	23567	103.2	1.376	5.482e-05	4.096	Tfcp2l1	1.14	0
MECOM	20	1448	141	23567	8.663	2.309	0.0003976	3.988	Mecom	2.57	0
LYL1	6	1448	24	23567	1.475	4.069	0.002746	3.849	Lyl1	-0.33	0
C/EBP zeta	15	1448	99	23567	6.083	2.466	0.001024	3.74	Ddit3	0.67	0
SATB1	10	1448	55	23567	3.379	2.959	0.001719	3.722	Satb1	2.15	0
AP-4	18	1448	134	23567	8.233	2.186	0.001438	3.523	Tfap4	-0.42	0
HOXA2	51	1448	522	23567	32.07	1.59	0.0007401	3.489	Hoxa11	1.59	0
PPAR-beta(delta)	24	1448	208	23567	12.78	1.878	0.002236	3.254	Ppard	0.54	0
NURR1	7	1448	38	23567	2.335	2.998	0.007669	3.154	Nr4a2	-0.82	0
MITF	21	1448	189	23567	11.61	1.808	0.006274	2.855	Mitf	2.38	0
EPAS1	23	1448	215	23567	13.21	1.741	0.006903	2.793	Epas1	2.69	0
NF-kB p65/p65	5	1448	26	23567	1.597	3.13	0.0194	2.78	Nos2	2.67	0
Fra-2	11	1448	86	23567	5.284	2.082	0.01604	2.571	Fosl2	1.23	0
ROR-alpha	16	1448	142	23567	8.725	1.834	0.01386	2.55	Rora	2.85	0

## Sheet: S2E# Er_A Transcription Factors
Transcription Factors										Er_A
Network Object Name	Actual	n	R	N	Expected	Ratio	p-value	z-score	Input IDs	Signal	p-value
IRF8	84	1616	408	23567	27.98	3.002	5.043e-20	11.07	Irf8	2.39	0
GATA-2	307	1616	2590	23567	177.6	1.729	4.158e-23	10.66	Gata2	-0.92	0
RelA (p65 NF-kB subunit)	208	1616	1610	23567	110.4	1.884	1.04e-19	9.971	Nos2	3.4	0
TFEB	23	1616	66	23567	4.526	5.082	2.886e-11	9.011	Tfeb	0.8	0
PPAR-gamma	62	1616	340	23567	23.31	2.659	1.239e-12	8.362	Pparg	2.21	0
c-Jun	122	1616	899	23567	61.64	1.979	2.406e-13	8.121	Jun	2.1	0
c-Fos	68	1616	415	23567	28.46	2.39	1.697e-11	7.749	Fos	1.98	0
TCF7L2 (TCF4)	129	1616	1032	23567	70.76	1.823	1.71e-11	7.335	Tcf4	2.59	0
GFI-1	18	1616	61	23567	4.183	4.303	7.829e-08	7.009	Gfi1	-0.82	0
MafB	23	1616	92	23567	6.308	3.646	4.115e-08	6.899	Mafb	3.56	0
ITF2	14	1616	42	23567	2.88	4.861	4.091e-07	6.795	Tcf4	2.59	0
AML1 (RUNX1)	89	1616	679	23567	46.56	1.912	2.658e-09	6.539	Runx1	0.37	0
c-Myb	35	1616	191	23567	13.1	2.672	8.452e-08	6.297	Myb	-0.53	0
MEIS1	42	1616	260	23567	17.83	2.356	1.849e-07	5.965	Meis1	-0.26	0
NRF2	58	1616	422	23567	28.94	2.004	3.258e-07	5.649	Nfe2l2	0.39	0
ETS2	26	1616	137	23567	9.394	2.768	1.896e-06	5.63	Ets2	0.39	0
JunD	45	1616	330	23567	22.63	1.989	8.096e-06	4.907	Jund	1.09	0
IRF4	62	1616	518	23567	35.52	1.746	1.345e-05	4.655	Irf4	2.54	0
TR4	10	1616	39	23567	2.674	3.739	0.000226	4.645	Nr2c2	-0.46	0
HOXA2	62	1616	522	23567	35.79	1.732	1.705e-05	4.59	Hoxa11	1.31	0
SOX4	20	1616	113	23567	7.748	2.581	7.911e-05	4.571	Sox4	0.84	0
MECOM	23	1616	141	23567	9.668	2.379	8.916e-05	4.456	Mecom	3.15	0
MTG16 (CBFA2T3)	6	1616	18	23567	1.234	4.861	0.0009322	4.446	Cbfa2t3	-0.43	0
SOX9	38	1616	292	23567	20.02	1.898	0.0001089	4.189	Sra1	0.35	0
EPAS1	30	1616	215	23567	14.74	2.035	0.0001636	4.136	Epas1	3.06	0
SMAD3	41	1616	327	23567	22.42	1.829	0.0001365	4.093	Smad3	1.31	0
ATF-3	31	1616	231	23567	15.84	1.957	0.000261	3.966	Atf3	3.36	0
Oct-2	10	1616	48	23567	3.291	3.038	0.001323	3.835	Pou2f2	0.93	0
SPI-B	18	1616	115	23567	7.886	2.283	0.0008261	3.741	Spib	2.38	0
AHR	37	1616	308	23567	21.12	1.752	0.0006443	3.604	Ahr	1.71	0
AF-4	10	1616	53	23567	3.634	2.752	0.002888	3.464	Aff1	-0.85	0
SRF	77	1616	800	23567	54.86	1.404	0.001627	3.152	Srf	-0.22	0
PPAR-beta(delta)	25	1616	208	23567	14.26	1.753	0.004463	2.959	Ppard	0.71	0
NURR1	7	1616	38	23567	2.606	2.686	0.01359	2.823	Nr4a2	-0.98	0
SATB1	9	1616	55	23567	3.771	2.386	0.01189	2.793	Satb1	2.38	0
ROR-alpha	18	1616	142	23567	9.737	1.849	0.008497	2.752	Rora	3.46	0
C/EBP zeta	13	1616	99	23567	6.788	1.915	0.01764	2.475	Ddit3	0.59	0

## Sheet: S2F# Er_D GSEA
Author	PMID	Description of signature	GEO acc. no	Source of profile	Up- or down-regulation	Er_D
						size	NES	p	FDR (q)
Eppert et al.	21873988	LSC signature/prognosis	GSE30377	Table S7	up-regulated in LSCs	31	1.54375	0.0188679	0.0594564
		HSC signature/prognosis		Table S8	up-regulated in HSCs	82	1.5221	0.00438597	0.0647792
Gentles et al.	21177505	LSC signature/prognosis	GSE24006	Figure1, eTable2	up-regulated in LSCs	18	1.17643	0.275568	0.396159
					down-regulated in LSCs	10	0.858115	0.650897	0.899348
Ng et al.	27926740	LSC signature/prognosis	GSE76009	Extended Data Table 1	up-regulated in LSCs	29	1.41789	0.0769231	0.151266
					down-regulated in LSCs	26	1.39905	0.0691004	0.156455
Heuser et al.	16266895	Prognosis	GSE4137	Figure 1	up-regulation indicates poor prognosis	16	0.806113	0.716524	0.826169
					down-regulation indicates poor prognosis	32	1.59794	0.00617284	0.0341761
Metzeler et al.	18716133	Prognosis	GSE12417	Figure 1; Table S1	up-regulation indicates poor prognosis	31	1.59028	0.0104987	0.0296807
					down-regulation indicates poor prognosis	5	-0.884069	0.598152	0.63857
Li et al.	23382473	Prognosis	GSE37642	Text	up-regulation indicates poor prognosis	20	0.814481	0.726027	0.860305
					down-regulation indicates poor prognosis	2	0.733898	0.795501	0.826881
Yoshimi et al.	21289308	EVI1 signature in murine HSCs	GSE22434	Re-analysis of GSE22434	up-regulated by EVI1	78	0.814487	0.784358	0.910911
					down-regulated by EVI1	31	1.61669	0.00377358	0.0377493
Goyama et al.	18682242	EVI1 signature in murine HSCs	GSE11557	Re-analysis of GSE11557	up-regulated by EVI1	20	1.67423	0.00136986	0.0203998
					down-regulated by EVI1	14	0.750372	0.773504	0.849422
Glass et al.	23826213	EVI1 signature in murine AML cell lines	none	Table2	up-regulated by EVI1	24	1.34403	0.110961	0.216969
					down-regulated by EVI1	40	1.16218	0.260763	0.394437
Saito et al.	21394097	EVI1 signature in human AML cell lines	GSE35159	Re-analysis of GSE35159	up-regulated by EVI1	35	1.28651	0.146371	0.260174
					down-regulated by EVI1	55	1.29878	0.123557	0.265083
Bard-Chapeau et al.	22308434	EVI1 signature in ovarian cancer cell lines	GSE25212	Dataset S1	up-regulated by EVI1	112	1.23365	0.126327	0.323755
					down-regulated by EVI1	47	1.46418	0.028777	0.106755
GEO acc. no, gene expression omnibus accession number.
Re-analyses of GEO data sets were performed when the publication did not contain an item (figure or table) with the gene expression profile. For re-analysis, criteria (significance, fold-change) were applied that were similar to, but more stringent than, those in the original analysis.
These criteria were, for GSE22434: p<0.001, log2FC>0.3 or <-0.3; for GSE11557: p<0.001, log2FC>3 or <-3; and for GSE35159: p<0.001; log2FC>1 or <-1.
Er_D, genes regulated by EVI1 in the presence of DMSO.
NES, normalized enrichment score (highlighted in red if >=1.4). FDR, false discovery rate. P-values <0.05 and FDRs <0.1 are highlighted in dark grey; 0.05<=p<0.1 and 0.1<=FDR<0.25 in light grey.
