# Supplementary material for: All-trans retinoic acid enhances, and a pan-RAR antagonist counteracts, the stem cell promoting activity of EVI1 in acute myeloid leukemia
Source: Cell Death Dis. 2019 Dec 10;10(12):944. doi: 10.1038/s41419-019-2172-2 (PMC6904467; doi:10.1038/s41419-019-2172-2)
Supplement: Supplementary file 12 — Supplemental Table S3 [file 41419_2019_2172_MOESM12_ESM.xlsx]

## Sheet: S3A# Ar_shC_FDR 0.05
Gene	log2FoldChange	p-value	FDR	shCtrl_DMSO	shCtrl_atRA
Cyp26a1	9.53964	9.55645e-67	1.02324e-63	12.5046	9254.28
Rarb	9.0787	1.27364e-13	1.70465e-11	0	79.6028
Sorcs2	7.15702	6.01046e-23	1.64631e-20	11.0145	1569.4
Cyp26b1	6.96491	2.4121e-10	1.98669e-08	0.747678	98.0639
Csn3	6.44113	8.2269e-47	7.45357e-44	4.04728	347.586
Plxna4os1	6.35736	4.19493e-06	0.000158359	0.530901	43.6488
Gimap7	5.60276	9.54414e-17	1.75642e-14	2.05746	102.443
Myh14	5.56959	2.5041e-176	2.94932e-172	48.8857	2317.37
Gimap4	5.44774	1.43961e-19	3.26071e-17	2.40965	104.603
Mmp9	5.42501	2.52903e-08	1.51203e-06	157.01	6745.59
St6gal1	5.11364	1.56829e-96	4.61784e-93	37.8447	1305.45
Hic1	5.0608	1.32318e-96	4.61784e-93	84.4837	2811.02
Ackr3	4.98566	1.72409e-09	1.26915e-07	2.99608	93.9917
Ablim3	4.94442	7.20498e-08	4.04096e-06	2.40278	73.9247
Serpine1	4.30085	7.43268e-11	6.38993e-09	1844.16	36348
Cp	4.29565	1.40747e-45	1.18409e-42	41.7792	823.139
Naip1	4.2585	3.13764e-10	2.49697e-08	59.939	1147.59
Plpp3	4.15993	1.73286e-13	2.24282e-11	4.10281	72.0452
Asgr1	3.98888	7.31806e-06	0.00025748	2.37844	37.8295
Chst15	3.86611	1.94661e-77	2.86589e-74	95.9581	1402.44
Cxcl14	3.80116	4.99853e-78	8.41038e-75	75.4794	1051.08
Syt7	3.70734	1.77256e-07	9.27876e-06	4.58504	59.6153
Arg1	3.68386	0.000381593	0.00823151	607.053	7801.6
Gm10782	3.543	6.48676e-11	5.70157e-09	5.46276	64.3278
Ncmap	3.51884	2.71302e-35	1.5977e-32	15.0564	173.388
Card11	3.51793	2.58127e-96	6.08043e-93	103.93	1190.94
Asb2	3.45942	6.29396e-07	2.90707e-05	15.0253	164.616
Cxcl3	3.44442	0.000411083	0.0088192	95.9233	1044.28
Mlxipl	3.36185	2.04453e-09	1.48645e-07	24.2851	249.545
Ccdc80	3.34144	7.61662e-10	5.82523e-08	245.563	2489.18
Gimap8	3.28731	4.02444e-07	1.92682e-05	8.4033	82.3328
Cd5l	3.26339	2.00291e-05	0.000620797	4.09595	38.9937
Eml1	3.23364	3.46281e-05	0.000999632	4.54698	42.7499
Camkk1	3.21766	2.32437e-52	2.28137e-49	166.739	1551.77
Tgfb3	3.20379	9.33908e-27	3.3332e-24	17.1398	157.162
Hbb-y	3.10857	8.58012e-08	4.76682e-06	4.71508	40.9592
Prss34	3.08302	6.73278e-24	1.93411e-21	22.5402	191.309
G0s2	3.05544	3.74929e-15	6.04919e-13	129.191	1073.24
Phyh	2.98261	3.93638e-30	1.78318e-27	879.975	6955.38
Fam20a	2.94683	1.67075e-17	3.27969e-15	21.6837	167.05
Slc38a4	2.9444	3.51594e-09	2.43592e-07	11.4184	88.6658
Tgm2	2.94331	0.00268293	0.0411989	2206.72	16973.6
Mras	2.90574	2.13975e-12	2.37754e-10	30.3152	227.537
Filip1	2.81454	5.48455e-06	0.000204421	7.16653	50.4505
P2rx7	2.79831	6.91792e-11	5.99112e-09	244.769	1702.88
Glt8d2	2.76677	5.99506e-05	0.00164592	6.91856	47.0583
Fmnl2	2.76557	7.69402e-15	1.19237e-12	66.106	450.449
Prss30	2.7191	0.00035043	0.00764327	16.3351	107.315
Ptgs1	2.69284	1.59867e-75	2.09213e-72	1059.63	6852.45
Cmah	2.69087	0.000219307	0.0051557	6.7361	43.3687
Pram1	2.67703	6.50162e-06	0.000233899	458.324	2931.17
Smad3	2.62128	1.0975e-13	1.52075e-11	66.2712	407.869
Mafb	2.57301	2.87465e-10	2.32546e-08	56.6919	337.353
Add2	2.56282	7.77155e-09	5.20076e-07	9.47197	56.2888
Gimap5	2.4934	0.00108396	0.0197629	14.7408	82.9501
Mgl2	2.42465	9.18611e-23	2.45896e-20	145.811	783.097
Frzb	2.40877	3.51375e-05	0.00101186	26.973	143.248
Cass4	2.4055	9.83661e-25	2.89639e-22	671.341	3556.81
Erc2	2.33409	2.27848e-07	1.14684e-05	32.642	164.412
Cacng6	2.29877	0.000305194	0.00682083	8.39657	40.7257
Siglece	2.27802	2.27958e-12	2.50924e-10	87.4325	423.956
Nrip1	2.24738	2.17957e-09	1.5749e-07	168.665	801.469
Fcgr4	2.20237	6.69243e-21	1.57647e-18	213.491	982.569
2510009E07Rik	2.19448	7.5227e-05	0.00202751	71.803	328.993
Kcnip3	2.16636	1.5978e-45	1.25459e-42	106.916	480.124
Col4a2	2.16235	6.89226e-15	1.08236e-12	72.3859	324.033
Ednrb	2.1577	4.41334e-05	0.00125254	35.0986	156.928
Abca1	2.1575	6.56149e-08	3.71544e-06	113.406	506.491
Palld	2.1527	2.69269e-05	0.000804937	11.3317	50.0781
Lox	2.15124	6.50704e-05	0.00177819	9.85386	43.2698
Il1a	2.15109	0.00310198	0.046014	14.4419	64.2264
Snai3	2.14657	2.82192e-21	6.92428e-19	67.9782	300.171
Cbln3	2.14148	7.14558e-06	0.000252735	16.4841	72.7981
Rhbdl3	2.14103	3.39168e-11	3.17198e-09	49.3132	217.476
Ltbp3	2.09232	8.97778e-10	6.73505e-08	158.292	674.701
Syn3	2.08654	4.264e-07	2.03326e-05	12.9191	55.1044
Col4a5	2.08037	2.27282e-08	1.37986e-06	19.3273	82.1854
Klk9	2.07543	4.9645e-13	6.22042e-11	43.8194	184.015
Fam20c	2.07189	6.51156e-108	3.83466e-104	2047.94	8609.09
Bcl2a1b	2.06892	7.85628e-09	5.22776e-07	31.492	131.616
1110017D15Rik	2.06885	3.76495e-14	5.47452e-12	24.0303	100.606
Mdm1	2.06409	6.93522e-30	3.0253e-27	357.169	1494.75
Dlk1	2.04807	4.39791e-37	2.72624e-34	567.34	2344.74
Clec7a	2.04521	3.93088e-17	7.4674e-15	123.101	508.602
Lifr	2.04314	3.75311e-11	3.42668e-09	31.8965	131.583
Acp5	2.0409	2.48513e-27	9.4419e-25	252.504	1038.31
Arhgef11	2.03985	1.0273e-70	1.20995e-67	1148.75	4726.99
Ms4a8a	2.02782	0.0028457	0.0431916	12.2407	49.94
Plekha6	2.01669	2.76554e-43	1.80958e-40	141.694	572.816
Gimap6	1.97928	4.43943e-25	1.41318e-22	188.196	741.918
Abcg1	1.97172	1.81269e-09	1.32608e-07	254.919	1000.22
Ehd1	1.96019	1.62659e-17	3.24712e-15	2941.24	11444.7
Hrh1	1.95804	9.43833e-05	0.0024869	11.4412	44.3704
Fam102a	1.95666	1.29876e-12	1.51453e-10	501.593	1947.05
Gpr55	1.95436	0.000237728	0.00547937	27.7435	107.57
Iqgap3	1.9516	2.25498e-07	1.13988e-05	841.154	3253.83
Sdc1	1.93296	1.65316e-06	7.08032e-05	371.79	1419.68
H2-Q10	1.91618	1.01921e-07	5.52164e-06	699.948	2641.6
Scd1	1.91507	1.20772e-13	1.635e-11	638.526	2408.45
Ido1	1.91224	5.21461e-07	2.43721e-05	13.8471	52.1168
Bmf	1.90608	1.02005e-17	2.10775e-15	54.919	205.562
Hck	1.88121	1.69075e-06	7.21508e-05	416.605	1534.78
Nes	1.88067	8.21417e-06	0.000283714	133.084	490.092
Dapk2	1.87834	1.46039e-05	0.000472542	41.8761	153.697
Gm19434	1.86727	0.00105365	0.0193	15.0527	55.032
Mgam	1.85354	3.68823e-10	2.91543e-08	263.866	954.143
Adm	1.84631	1.72068e-08	1.07766e-06	49.1687	176.248
1810011H11Rik	1.8323	1.65009e-95	3.23913e-92	945.915	3368.22
Adgre5	1.8145	3.41831e-22	8.56613e-20	2454.36	8633.12
Ptprm	1.78683	5.38931e-07	2.5089e-05	29.7409	103.304
Foxs1	1.77914	0.000999303	0.0184479	49.2372	168.903
Ccl6	1.77509	0.000191502	0.00462195	8459.72	28954.3
Fzd3	1.76278	2.19005e-08	1.34346e-06	51.8795	175.987
Cdkn1c	1.76005	3.34926e-06	0.000131055	66.0165	223.26
Tmem176b	1.7591	4.19236e-13	5.30943e-11	49.0151	165.611
Cited4	1.75598	0.00203964	0.0329533	9.89193	32.9501
Bcl2a1a	1.75335	0.000329353	0.0072507	11.3332	38.3666
Hivep2	1.75159	1.28634e-07	6.82456e-06	58.191	196.158
Rap1gap2	1.75027	0.00193367	0.0314134	400.527	1347.57
Hnmt	1.73738	5.1915e-07	2.43607e-05	52.5418	175.807
Serpinb9g	1.72401	0.000757699	0.0148736	30.5601	101.112
Il33	1.70436	8.76295e-10	6.65871e-08	61.509	200.621
Osgin1	1.70115	2.82374e-19	6.2751e-17	328.552	1067.8
Prkcb	1.70013	2.39597e-12	2.58896e-10	986.97	3207.65
AI464131	1.69045	3.65671e-33	1.87256e-30	138.499	448.426
Kcnc3	1.68282	1.5722e-08	9.95558e-07	91.662	294.6
Tsc22d1	1.67866	7.10014e-28	2.98662e-25	432.631	1384.57
Slc12a5	1.66584	4.00005e-08	2.33231e-06	59.4013	188.575
Rai14	1.65509	1.13482e-34	6.07539e-32	443.531	1397.83
Myh7b	1.62624	0.00198397	0.0321862	10.6951	32.8526
Trim29	1.62174	2.01414e-11	1.92866e-09	57.0138	175.621
Sept5	1.61647	3.26333e-35	1.83026e-32	746.787	2290.24
Ikbke	1.61389	4.61113e-07	2.18992e-05	1392.18	4261.25
Cpe	1.61147	0.000223925	0.00522855	14.248	43.4556
Plin2	1.61106	4.85243e-19	1.05837e-16	6117.07	18686.2
Pmepa1	1.60539	0.0013067	0.0228005	13.6235	41.3038
Acss2	1.60329	2.23639e-08	1.36478e-06	189.175	574.733
Itsn1	1.59496	7.65046e-28	3.10714e-25	298.201	901.742
H1fx	1.59277	3.89506e-11	3.52893e-09	67.9524	203.674
Pdlim4	1.58475	3.13029e-08	1.84343e-06	38.3908	115.098
Adamts14	1.58293	7.93513e-05	0.00212893	17.5734	52.4822
Rbpms	1.58051	2.88264e-10	2.32546e-08	77.2851	231.016
Gimap1	1.57158	0.000136995	0.00342575	72.3448	214.91
Abcc3	1.56966	0.00109946	0.0198915	102	302.861
Bspry	1.56907	0.00104418	0.0191564	36.7973	109.061
Pag1	1.56597	9.19439e-05	0.00243352	722.81	2140.39
Dio2	1.56363	5.97421e-05	0.00164402	386.427	1142.46
Cacna2d2	1.55851	2.95341e-10	2.36635e-08	45.5801	134.918
Dock7	1.55096	1.02786e-05	0.00034589	226.561	664.103
Irak2	1.54439	1.85082e-07	9.618e-06	473.594	1381.45
Sgsm1	1.54056	2.29837e-06	9.46509e-05	211.956	616.67
Col6a6	1.52916	0.000751704	0.0147806	16.7999	48.4272
Gcnt4	1.52789	0.000260922	0.00594418	92.802	267.815
Cmklr1	1.52642	0.000791674	0.0154121	21.7873	62.824
Cfh	1.52137	0.00026548	0.00603634	21.2706	61.407
Prtn3	1.5159	1.12246e-20	2.59221e-18	13212.5	37783.6
Fam102b	1.49786	1.58675e-23	4.44969e-21	839.459	2372.26
Plppr3	1.49561	6.74916e-33	3.31215e-30	2035.01	5738.47
Hilpda	1.48237	1.62518e-05	0.000514552	526.917	1472.06
Idh1	1.48148	1.60959e-09	1.19231e-07	2515.69	7024.89
Bcl2l14	1.47506	0.00032104	0.00710833	111.996	311.423
Rbm20	1.47172	0.00190777	0.0311215	33.3417	92.5416
Col4a1	1.46512	3.06663e-09	2.17583e-07	814.874	2249.21
Bpi	1.45822	0.000117446	0.00300885	19.8688	54.4932
Tbc1d8	1.45776	3.2841e-09	2.31618e-07	345.194	948.516
Stap2	1.45076	0.0005144	0.0106854	16.3435	44.4591
Tlr9	1.44582	0.000783339	0.0152751	18.4093	50.4315
Ube2ql1	1.43697	2.53668e-09	1.81073e-07	273.713	740.903
Ap5s1	1.43609	4.15199e-10	3.26015e-08	134.129	362.104
Pkd1l2	1.42899	1.72219e-06	7.32275e-05	201.405	542.329
Abtb2	1.41272	0.000318161	0.00707947	139.667	372.024
Rbakdn	1.4095	0.00159736	0.0268768	25.1667	66.6116
Pygm	1.40909	4.49822e-05	0.00127356	49.479	131.328
Gm12250	1.4055	7.25004e-07	3.32763e-05	45.8312	121.616
Trib1	1.39525	5.7023e-08	3.24453e-06	277.805	730.71
Thsd1	1.38952	0.000143048	0.00353212	23.4878	61.8792
Bcl6b	1.38183	0.000216829	0.00510763	31.3581	81.6394
Napsa	1.37664	2.36787e-12	2.58229e-10	4967.28	12897.9
Cideb	1.36716	0.000681905	0.0136358	71.2138	183.616
Cldn11	1.36107	4.08208e-06	0.000154594	69.1982	177.542
Foxd1	1.35842	9.66542e-15	1.47843e-12	109.126	278.992
Alox15	1.35602	0.000236591	0.00546385	42.1055	108.115
Fam78b	1.35327	3.12054e-14	4.59422e-12	180.544	460.615
Serpina11	1.35172	0.000247264	0.00565491	71.3986	182.269
Anpep	1.34962	0.00143555	0.0245461	183.704	468.248
Cd200r1	1.34652	0.000207163	0.004923	476.085	1210.82
Grtp1	1.33659	5.77101e-12	5.91052e-10	121.635	307.579
Ncf1	1.32665	8.12824e-16	1.40786e-13	16530.7	41462.6
Rab20	1.32517	1.25871e-06	5.49079e-05	228.722	573.054
Smug1	1.31956	4.66832e-08	2.69527e-06	238.839	596.286
Serpine2	1.30924	0.00114489	0.0204932	194.135	481.19
2310015A10Rik	1.30752	0.000116101	0.00299221	104.177	257.926
Mgll	1.30555	3.04513e-05	0.000898886	549.887	1359.2
Zfp36l1	1.30399	7.32907e-13	8.80835e-11	429.397	1060.54
Cd300e	1.30283	3.57369e-05	0.00102661	33.4902	82.8283
Tmem176a	1.30281	7.47111e-05	0.00201823	31.7537	78.0963
Snx18	1.27902	2.77594e-12	2.97228e-10	838.493	2035.09
Tmem59l	1.27304	8.15388e-07	3.67956e-05	49.4076	118.97
Klf3	1.26618	2.99496e-07	1.46368e-05	101.198	243.601
Fmo5	1.25988	0.00118643	0.0211404	242.434	580.682
Il22ra2	1.25244	0.000141564	0.00352503	167.788	399.755
F5	1.25044	0.000606089	0.0123504	204.456	486.785
BC035044	1.24193	1.52926e-13	2.00129e-11	502.554	1188.81
Lipn	1.23888	0.000192898	0.00464609	53.0173	125.429
Pde10a	1.23259	0.000488738	0.0102063	38.9705	91.467
Ndrg2	1.22832	3.31461e-06	0.000130482	131.66	308.59
Gda	1.22481	4.77627e-07	2.25923e-05	3133.42	7324.07
Tbxas1	1.2231	5.68808e-06	0.000211338	1111	2593.54
Cmpk2	1.2156	1.18215e-05	0.000391107	189.909	441.512
Plk2	1.20914	7.32348e-06	0.00025748	538.599	1245.39
Palm	1.19985	9.76913e-08	5.32689e-06	1475.95	3390.23
Fgfr1	1.18691	0.0024166	0.0380517	81.8554	186.394
Myadml2	1.18547	2.69279e-10	2.20248e-08	114.256	259.194
D630023F18Rik	1.16633	1.52833e-05	0.000489149	19.8826	44.93
Pla2g4c	1.1661	0.00143354	0.0245461	25.607	57.5876
Plxdc2	1.16523	0.000813382	0.0156377	64.1166	143.678
Calcrl	1.16478	0.000108548	0.00281604	270.891	607.745
Lipa	1.15624	4.31084e-16	7.69289e-14	1948.76	4343.93
Epas1	1.14347	2.40333e-09	1.726e-07	117.209	258.802
Dhrs9	1.14319	3.31382e-05	0.000966093	108.06	239.085
Gapt	1.13438	4.25823e-21	1.02354e-18	6658.95	14618.2
Ninj1	1.13402	0.000521144	0.0107685	2620.54	5751.11
F830208F22Rik	1.12466	0.000473513	0.00997681	40.5688	88.7911
Irf1	1.1238	1.8761e-05	0.000586119	658.388	1434.7
Rhou	1.11885	1.8615e-06	7.83037e-05	691.887	1502.68
Arhgap22	1.11695	2.06084e-07	1.05994e-05	92.8982	201.291
Cdr2l	1.10977	1.77899e-05	0.000560239	281.09	606.499
Irf5	1.10591	0.00017606	0.00426673	475.334	1023.18
Irf8	1.10437	4.89241e-11	4.33254e-09	1240.82	2667.82
Scd2	1.10382	6.65698e-25	2.01041e-22	23295.4	50069
Gatsl2	1.09312	5.13431e-07	2.41888e-05	147.107	314.404
Arhgef3	1.09118	1.47554e-06	6.38929e-05	736.938	1570.24
Pim1	1.08439	8.45116e-12	8.4354e-10	5004.65	10612.4
Nos2	1.07822	0.00189788	0.0310031	48.6514	102.824
Il1rl2	1.07756	0.000321883	0.00711282	88.4643	186.961
Il9r	1.0732	0.00325362	0.0476039	22.8992	48.2608
Apln	1.06669	0.0010257	0.0188761	35.4281	74.4062
Pdcd4	1.06476	6.15146e-12	6.24585e-10	1272.69	2662.52
Npy	1.06229	0.00132555	0.023061	38.9461	81.1301
Irgm2	1.056	0.000206374	0.00492039	157.239	326.949
Gas2	1.03896	3.89195e-06	0.000147869	73.7259	151.435
Baiap2	1.03337	3.49039e-11	3.23699e-09	351	718.561
Mgst2	1.03331	0.000430697	0.00915658	287.799	588.917
Lgalsl	1.03286	9.72086e-05	0.00254427	420.706	861.027
Fam234b	1.03021	6.26362e-17	1.171e-14	511.408	1045.24
Maged1	1.02953	7.26099e-07	3.32763e-05	94.4339	192.97
Lbr	1.0288	2.43359e-05	0.000734134	7123.72	14534.9
Tmem29	1.02454	2.02733e-12	2.27408e-10	209.697	425.932
Sc5d	1.01833	2.4572e-08	1.47657e-06	1543.05	3126.03
Khnyn	1.01685	0.000818755	0.0157057	1682.67	3404.98
Cds1	1.0143	0.000193797	0.00464876	46.0501	93.3968
Kif19a	1.01389	2.77296e-06	0.000111088	164.117	331.308
Gm15401	1.01218	0.00192189	0.0312652	23.9976	48.4254
Acaca	1.01199	3.19077e-17	6.1608e-15	1765.8	3562.62
Herc3	1.00708	0.000827917	0.0157993	214.963	432.226
Zfp971	1.00688	2.14279e-05	0.000657235	259.171	521.576
Retreg1	1.00671	1.73901e-07	9.14377e-06	448.412	901.368
Rab39	1.00476	0.00309636	0.0459886	29.8764	60.1277
Mthfs	1.00326	2.02764e-05	0.000626812	50.5676	100.709
Cybb	0.99881	0.000216294	0.00510523	1551.55	3100.95
Lpar6	0.99504	1.02278e-05	0.000345167	246.082	490.733
Gss	0.993252	4.90764e-09	3.3606e-07	574.177	1142.59
St3gal5	0.988228	0.00226108	0.0358426	321.014	636.832
Tagap	0.98517	0.00131746	0.0229543	128.778	255.129
Kif1b	0.980864	4.06162e-15	6.46456e-13	1859.55	3671.84
Tgfbr2	0.976795	6.80808e-11	5.93967e-09	878.771	1729.88
B4galt6	0.976315	1.1827e-07	6.33713e-06	817.618	1609.15
Arl11	0.961344	9.61172e-07	4.27196e-05	1665.57	3242.91
Gas7	0.95876	7.54757e-07	3.43225e-05	678.738	1319.4
B3gnt3	0.9557	2.49233e-05	0.000748843	151.569	293.943
Naa35	0.947572	1.30573e-06	5.67488e-05	1096.88	2115.57
Vdr	0.946501	2.59752e-16	4.7067e-14	458.153	882.911
Ryr1	0.939288	6.21204e-06	0.000225124	603.921	1158.2
Prdx5	0.936548	0.000802761	0.0155509	9984.08	19108.7
Golm1	0.932795	7.79925e-14	1.09357e-11	750.16	1432.81
Pml	0.932492	1.06674e-15	1.82089e-13	3054.77	5831.43
Pgd	0.931334	2.05606e-25	6.91893e-23	20775.5	39620.1
Ifngr1	0.929826	1.8351e-14	2.73592e-12	6340.61	12079.2
Tmem119	0.928438	0.000694101	0.0138327	2518.95	4794.06
Clmn	0.921267	0.00262634	0.0406961	50.7202	96.4943
Atp1a3	0.910612	2.29816e-27	9.02257e-25	6268.34	11783
Kctd12	0.900103	0.000631461	0.0127789	1426.49	2662.33
Uchl1	0.899168	0.00012565	0.00316896	68.7365	127.933
Hpcal1	0.898211	1.91625e-06	8.03187e-05	1213.59	2261.71
Hpn	0.897624	0.000160732	0.00392759	68.5371	127.617
Slc12a6	0.894468	0.00168757	0.0279552	2024.26	3763.31
P2rx1	0.893714	0.00051636	0.0107072	1730.57	3215.32
Mansc1	0.889946	0.000239544	0.00550772	299.917	556.074
Tmem86a	0.88965	4.12685e-12	4.37893e-10	234.564	434.202
Spsb4	0.886585	4.3714e-11	3.93026e-09	287.898	531.638
Ckb	0.880845	3.87008e-06	0.000147514	358.462	659.55
Tubb6	0.880801	4.6206e-11	4.12283e-09	2790.88	5138.67
P2rx4	0.877593	5.84036e-06	0.000216314	1175.07	2159.04
Slc46a3	0.874056	0.000168002	0.00409673	73.0614	134.215
Prkcd	0.870066	6.93303e-06	0.000246698	3585.92	6554.38
Naip6	0.87005	0.000312386	0.00696835	142.229	260.23
Rap1b	0.868242	4.10606e-09	2.82814e-07	4878.85	8906.16
Rasgrp3	0.864724	1.66672e-05	0.000526289	332.463	606.049
Cd300a	0.859107	3.42201e-06	0.000132624	731.282	1326.53
Ncoa3	0.858726	1.06285e-08	6.91618e-07	2159.06	3916.33
Neurl3	0.854612	0.000224381	0.00522855	2588.43	4680.55
Mt2	0.851268	1.38462e-11	1.34778e-09	1140.31	2056.2
Aifm2	0.849807	0.000239893	0.00550772	816.608	1471.63
Fcnb	0.848277	0.00275549	0.0419847	31.0113	55.6909
Ankrd37	0.847777	0.00165565	0.0276086	722.636	1300.29
Pde12	0.841357	9.65418e-06	0.000327686	1579.35	2830.18
Etv5	0.838134	1.76796e-15	2.93281e-13	817.778	1462.59
Lrp1	0.826107	2.17264e-05	0.000664475	2874.03	5096.31
Paqr7	0.825442	6.31246e-25	1.95653e-22	2937.13	5204.45
Itch	0.825332	1.38482e-12	1.59906e-10	1528.29	2709.17
Etv3	0.819577	1.97286e-06	8.21876e-05	548.872	969.662
Dlc1	0.818892	0.000602784	0.0123043	54.4154	96.4833
Vsir	0.817366	0.000924897	0.0173462	5507.57	9705.49
Lrrc39	0.817095	0.000765065	0.0149683	101.057	178.142
Vegfa	0.815156	2.40567e-08	1.45303e-06	3022.27	5317.66
Ndst1	0.811592	0.0015492	0.0262162	992.407	1742.03
Smpdl3a	0.801017	0.00316636	0.0465408	518.72	903.733
Tlr4	0.8004	0.000234706	0.00544167	1033.06	1799.34
Selenbp1	0.798224	5.69369e-05	0.00157789	2682.29	4663.97
Unc93b1	0.798161	2.34808e-06	9.63613e-05	3831.28	6661.88
Rnd1	0.793908	0.00020732	0.004923	989.108	1714.95
Abca13	0.790584	3.42082e-05	0.000989938	1165.92	2018.18
Alas1	0.790163	1.29545e-15	2.17968e-13	15455.1	26725.6
Gpx4	0.78721	2.08458e-07	1.06287e-05	3126.08	5393.86
Arsa	0.787051	1.07197e-10	9.01836e-09	2052.87	3542.35
Ezr	0.786692	7.02348e-08	3.95802e-06	6012.36	10372.6
Nynrin	0.781328	1.58283e-05	0.000502497	95.3427	164.629
Srebf1	0.779864	1.37894e-17	2.80019e-15	4659.08	7999.12
4931406C07Rik	0.779566	1.44071e-13	1.90659e-11	548.062	941.95
Mbp	0.779016	3.12858e-06	0.00012491	956.52	1641.81
Glul	0.778908	1.10979e-05	0.000370286	1494.87	2565.12
Themis2	0.778526	6.48726e-13	7.96918e-11	860.203	1476.7
Rhobtb1	0.771019	9.73781e-07	4.31173e-05	283.363	483.959
Ston2	0.770874	1.02875e-11	1.00972e-09	689.179	1176.88
N4bp2l1	0.770069	1.1561e-05	0.000383564	128.023	218.24
Smim19	0.766868	0.00295127	0.044224	308.94	525.401
Sfxn5	0.763648	0.0033431	0.0486712	107.298	182.619
Rbm47	0.763453	0.000241	0.00552238	101.09	171.51
Fgd4	0.760901	0.000142177	0.0035254	1508.09	2556.07
Nedd9	0.75957	0.00221638	0.03542	751.436	1272.33
Gpx3	0.747243	6.88451e-10	5.29972e-08	1817.72	3050.65
Cdc42bpg	0.746586	1.50025e-05	0.000481469	1183.55	1986.38
Bcl3	0.746091	8.93782e-06	0.000306016	341.026	571.742
Eif4e3	0.744531	1.55647e-08	9.90924e-07	510.18	855.76
Cep85l	0.743728	0.000481668	0.0100945	105.177	176.814
Fam198b	0.74211	2.91136e-05	0.000865908	144.157	241.294
B4galt4	0.741495	0.000236026	0.00546153	492.258	823.147
Dhdh	0.740399	3.58332e-07	1.72969e-05	775.723	1296.91
Serpinb9	0.739853	0.00141826	0.0243857	140.808	235.488
Ext1	0.734804	7.38085e-05	0.00199874	200.961	334.798
Susd6	0.730466	0.00225768	0.0358369	1167.89	1938.11
Plcl2	0.726685	5.92672e-06	0.00021827	1335.69	2210.51
Tifa	0.721319	5.79803e-05	0.00159928	197.401	325.913
Dtx4	0.720575	5.08302e-12	5.29803e-10	1881.62	3101.8
Kif21b	0.719164	2.15274e-07	1.09289e-05	2924.28	4815.18
Apoe	0.716801	2.04183e-05	0.000629547	225.474	369.961
Gsr	0.716507	9.18118e-08	5.05308e-06	18226.2	29949.7
Gemin2	0.715526	7.44333e-07	3.39797e-05	524.48	860.538
Hbegf	0.714458	0.00137338	0.023718	253.129	415.015
Gm9926	0.709989	1.27681e-10	1.06654e-08	290.089	475.374
Rnd2	0.704281	0.00277174	0.0421778	77.9399	127.102
Vat1	0.702975	0.000151508	0.00371763	7257.14	11813.3
Gtf2h2	0.70263	2.43714e-05	0.000734134	755.634	1229.38
Vav3	0.698867	0.000987805	0.0183484	482.479	783.622
Sox4	0.696278	0.00211022	0.0339075	199.626	323.332
Lpcat3	0.696215	1.68102e-22	4.38332e-20	3242.63	5254.8
Chst13	0.69069	9.1516e-06	0.000312427	838.521	1352.52
Arhgap18	0.688887	0.00344217	0.0499899	820.705	1323.09
Map3k14	0.687176	1.81898e-05	0.000571307	333.01	536.469
Elane	0.687066	0.000824028	0.0157811	11349.5	18272.3
Coq8a	0.685994	0.000415988	0.0089082	87.3959	140.313
Abcb4	0.680153	2.27052e-05	0.000687461	201.009	322.14
Fgd2	0.680136	8.47281e-06	0.000290941	663.749	1063.85
Cebpb	0.678651	0.0017352	0.0285835	1581.44	2530.68
Zfp53	0.6769	0.00115638	0.0206559	298.337	476.933
Gimap9	0.676254	3.38524e-05	0.000982054	446.85	714.068
Fos	0.676023	0.000559869	0.0115081	174.169	278.856
Fam117a	0.675942	3.32466e-09	2.33083e-07	2098.7	3353.17
Rilpl2	0.672524	2.99534e-05	0.000888643	1514.35	2413.03
Adck1	0.671002	4.82502e-06	0.000180985	791.238	1259.93
Dyrk3	0.668092	1.17213e-06	5.15126e-05	247.989	394.502
Arap2	0.663329	0.00338126	0.049166	311.527	493.668
Prune1	0.662195	1.32308e-05	0.000434074	1467.8	2323.13
Asah2	0.659949	0.000906439	0.017109	85.0188	134.943
Klf11	0.654148	0.00125327	0.0221637	118.271	186.359
Ccnd2	0.651985	0.000997769	0.0184479	4755.87	7473.38
Hcfc2	0.650585	9.05195e-08	5.00535e-06	641.184	1007.04
Eif4a2	0.650452	3.39336e-11	3.17198e-09	3796.76	5961.05
Nlrc4	0.643567	0.00151225	0.0257388	166.667	260.979
Megf8	0.640407	3.94101e-07	1.89458e-05	439.741	686.739
Hp	0.639589	8.96561e-11	7.65195e-09	13728.6	21387.1
Gatm	0.638575	8.17595e-12	8.23045e-10	3478.91	5416.81
Tmem173	0.635479	0.000800271	0.0155282	647.999	1006.75
Asph	0.635084	3.42313e-06	0.000132624	2034.04	3159.86
4632415L05Rik	0.635056	0.000520092	0.0107656	186.427	290.181
Sap30	0.633892	2.61079e-06	0.000105308	745.569	1156.02
Kbtbd7	0.629839	0.000122389	0.00310667	1415.5	2191.18
Aldh2	0.629383	0.00109275	0.0198312	17372.7	26873.9
Ebpl	0.627331	0.00274831	0.0419296	511.168	789.322
P2ry2	0.627258	8.05e-06	0.000278861	568.527	878.359
Fut4	0.626031	0.000291916	0.00656141	337.025	520.288
Hltf	0.624198	2.05258e-06	8.51242e-05	830.111	1281
Utp14b	0.619943	0.00124939	0.0221282	281.925	433.697
Rps6kc1	0.619532	0.000722252	0.0143452	299.847	460.87
Agpat5	0.61523	9.38178e-10	6.99358e-08	2895.23	4434.78
Rnf145	0.614333	1.51712e-11	1.46464e-09	1634.43	2503.48
Naip5	0.61158	0.00109806	0.0198915	683.614	1044.83
Ppp2r5a	0.610431	0.000368896	0.00800157	4009.23	6121.1
Trim21	0.604524	0.00108356	0.0197629	211.119	321.844
App	0.603354	3.62776e-11	3.33811e-09	9247.66	14050.9
Rin3	0.603084	2.36314e-11	2.24461e-09	4413.9	6704.27
Slc35e3	0.601774	0.000660935	0.0132841	154.236	234.416
Skil	0.599926	0.000474853	0.00998718	275.883	419.046
Ppp2cb	0.598857	1.83425e-05	0.00057457	2863.33	4336.69
Ttc7b	0.598287	2.42384e-06	9.9125e-05	1823.33	2760.62
Arid3a	0.592739	2.5091e-07	1.24693e-05	2546.92	3841.8
Ptprs	0.592461	9.50315e-08	5.20596e-06	3658.16	5516.58
Als2cl	0.571882	0.000229982	0.00534265	356.223	530.107
Wars	0.569818	1.49403e-05	0.000481208	3372.96	5006.25
Pptc7	0.569066	3.17936e-06	0.000126508	832.837	1236.68
Klhl12	0.565701	8.13346e-08	4.54009e-06	453.589	672.713
Dscr3	0.564345	0.00182368	0.0299573	1163.75	1721
Gtpbp8	0.563676	0.000106801	0.00278298	165.397	244.373
Alpk1	0.563201	0.00129613	0.0226833	263.15	389.375
Cpt1a	0.56258	6.72638e-06	0.0002408	1011.7	1494.97
Psmb10	0.56148	0.00076831	0.0150069	1217.65	1796.34
Cyfip1	0.557549	0.00315779	0.0465408	2319.25	3413.72
Arsb	0.55739	9.46899e-05	0.00248941	784.986	1155.77
Slc25a44	0.552672	1.15377e-05	0.000383564	744.553	1093.77
Hectd4	0.551473	0.0031691	0.0465408	1550.55	2273.14
Jup	0.550624	0.000550582	0.011337	947.106	1386.82
Klhl24	0.549567	0.000748743	0.0147728	442.344	648.144
Slc30a9	0.542129	2.52991e-05	0.0007582	1995.6	2905.56
Tpt1	0.539576	2.62616e-07	1.29962e-05	15949.9	23182.8
Slc16a13	0.539474	7.54771e-06	0.000263009	602.673	875.807
Acsl3	0.535832	4.99776e-08	2.8714e-06	847.181	1229.44
Cfl2	0.535079	3.06784e-05	0.000903325	299.55	434.554
Stx7	0.52314	0.00288856	0.0436427	1801.44	2589.02
Sergef	0.522803	8.94787e-05	0.00237893	621.248	891.8
Acsl4	0.522271	0.00303197	0.0452605	1686.92	2423.55
Tmsb4x	0.521252	0.000829	0.0157993	44631.9	64055.3
Trim14	0.520432	1.22119e-06	5.34689e-05	1861.92	2670.98
Smc6	0.519328	6.03819e-06	0.000220863	2374.78	3404.99
Zfp385a	0.519106	0.000845965	0.0160706	305.767	437.343
Sdcbp	0.515345	5.93025e-06	0.00021827	7440.33	10635.2
Casp3	0.515038	0.000693693	0.0138327	1778.74	2542.37
Fbxo31	0.514799	1.39794e-05	0.000454831	818.501	1168.45
Slc20a2	0.51412	2.08004e-08	1.28266e-06	621.209	888.31
Mef2a	0.513395	0.000224429	0.00522855	915.988	1308.32
Hspa2	0.508861	9.13233e-07	4.07426e-05	12369.8	17601.7
Lamp1	0.507468	6.16347e-14	8.74619e-12	18222.1	25903.6
Cdc25b	0.506469	0.00029264	0.00656517	649.668	923.857
Tpcn1	0.506098	3.09262e-05	0.000908352	1833.03	2603.53
Aspa	0.505175	1.71125e-07	9.03817e-06	1470.54	2087.53
Cln8	0.498104	0.000142134	0.0035254	854.286	1206.72
Hps3	0.497996	1.00065e-08	6.54762e-07	896.484	1267.29
Etf1	0.488148	8.89421e-10	6.71513e-08	7205.76	10108.3
Rcbtb2	0.481275	6.98038e-05	0.00190312	846.733	1181.38
Trafd1	0.480038	0.00165727	0.0276086	1060.48	1479.38
Ly86	0.477156	3.11339e-05	0.000912178	689.975	959.765
2010315B03Rik	0.474236	0.00274693	0.0419296	202.321	281.993
Pmaip1	0.473424	1.4428e-05	0.000468135	2706.81	3758.81
Rasgrp2	0.4717	1.25502e-08	8.07741e-07	3980.26	5518.45
Mllt3	0.468942	0.000335897	0.00738095	1431.47	1982.07
Arntl	0.466843	0.000117513	0.00300885	373.764	516.659
Vhl	0.462694	0.00290332	0.0437841	644.619	888.193
Sec14l1	0.46196	0.00264016	0.0407013	1660.28	2287.06
Sipa1	0.461847	0.00162344	0.0272377	2960.25	4076.75
Cebpe	0.461107	0.00316873	0.0465408	4207.77	5791.64
Tbc1d1	0.457789	0.000575444	0.0117871	926.206	1272.91
Bnip3l	0.457058	0.00217372	0.0348327	2019.58	2772.07
Npepps	0.456476	0.00188214	0.0308315	3994.86	5482.47
Dbndd2	0.454405	0.00324011	0.0474653	255.828	349.854
Pex26	0.453723	0.00257998	0.0400356	691.771	947.648
Zfp710	0.447341	3.28711e-06	0.000129918	1056.89	1442.24
Primpol	0.447101	0.000199947	0.00477682	282.523	385.644
Nostrin	0.447005	0.00250366	0.0391089	346.806	472.31
Tcirg1	0.446386	7.89329e-06	0.00027424	4129.8	5627.79
Lima1	0.441152	0.00127618	0.0224341	548.762	746.114
Rab32	0.440105	0.000441333	0.00934896	1125.21	1526.42
Zfand5	0.436506	5.20336e-05	0.00145226	1534.85	2077.11
Med25	0.434724	7.70493e-07	3.49033e-05	1372.23	1853.38
Eif2d	0.433588	0.00171235	0.0282466	1507	2035.22
Slc25a51	0.432948	0.000145297	0.00358015	1435.92	1938.99
Tecpr2	0.428072	0.000136258	0.00341457	748.488	1008.91
Pstpip2	0.427002	0.000125297	0.00316684	1643.96	2211.46
Cnst	0.425705	0.000199575	0.00477682	572.615	770.003
Polm	0.424504	0.00111605	0.0200992	222.594	298.826
Rnpep	0.423731	8.59462e-09	5.68694e-07	5447.98	7307.32
Sla	0.421789	0.000543648	0.0112138	2567.1	3438.96
Hectd1	0.420515	0.00263865	0.0407013	3745.16	5014.26
Ift80	0.420326	0.000174075	0.00423607	697.218	934.641
Rasa4	0.420074	0.000272944	0.00618217	586.494	783.841
Rnf19b	0.412548	0.00203308	0.0328923	1282.08	1706.03
Smg6	0.412111	3.32353e-06	0.000130482	1213.16	1615.52
Dnmt3a	0.411048	2.48039e-06	0.000100738	2167.54	2883.96
Lig1	0.410448	0.0015292	0.025915	4020.94	5344.22
Fez2	0.410352	0.000736794	0.0146094	366.081	486.807
Isca1	0.406683	4.59425e-05	0.00129763	570.803	755.493
Med21	0.406439	7.43696e-06	0.000259918	1679.34	2224.65
Ccdc71l	0.406217	0.00189741	0.0310031	653.76	865.734
Rnf135	0.405112	0.00291792	0.0438918	336.293	445.51
Myo7a	0.403907	4.90202e-05	0.00137467	3893.13	5152.43
Spi1	0.400692	2.45227e-06	9.99406e-05	5119.54	6756.83
Ubxn8	0.400526	2.16002e-06	8.92656e-05	913.531	1205.88
Agps	0.396364	1.57968e-05	0.000502497	2532.49	3334.04
Sema6b	0.395557	6.17397e-05	0.00169109	1177.81	1549.25
Tnfaip8	0.394943	0.00165602	0.0276086	2296.25	3019.29
Mtmr4	0.390962	0.00291732	0.0438918	749.329	983.119
Wnk1	0.39008	0.00244593	0.0383477	8582.48	11248.5
Gnaq	0.386645	5.73212e-05	0.00158481	1421.27	1859.39
Tbc1d23	0.385579	0.000831651	0.0158242	731.279	956.41
Chic2	0.385245	0.00156926	0.0265176	867.626	1132.97
Slc39a3	0.380844	0.000478145	0.0100385	375.648	488.584
Kcnk6	0.377563	7.09104e-06	0.000251561	1108.62	1440.92
Crtc1	0.375204	0.000491922	0.0102546	671.215	871.433
L3mbtl3	0.374734	0.00305094	0.0454286	322.243	417.76
Rbm38	0.370768	0.0023143	0.0365878	2254.06	2913.82
Fam89b	0.370149	0.00130262	0.0227629	703.465	908.791
Cyb5r4	0.369125	0.000349931	0.00764327	2341.05	3023.59
Socs2	0.368948	0.000375494	0.00812973	487.79	629.903
Ranbp9	0.367086	0.000139462	0.00348005	1307.4	1687.35
Mgat4a	0.361983	0.00243203	0.0382436	605.853	779.48
Echdc1	0.356211	0.000989236	0.0183484	545.62	698.728
Fmnl3	0.355078	3.01052e-05	0.000890902	1131.19	1447.81
Mtfr1	0.351557	0.00271356	0.0415608	1101.55	1406.46
Lipe	0.34376	0.00139237	0.0239862	474.254	602.362
Fam32a	0.3437	0.00085026	0.0161262	2173.1	2757.26
Acaa2	0.339975	0.0016541	0.0276086	1303.56	1649.27
Limk2	0.337936	6.12514e-06	0.00022335	1366.86	1728.37
Creg1	0.333964	0.00125712	0.0221652	3280.24	4133.41
Vdac3	0.333333	0.000160011	0.00391812	1699.51	2140.51
Net1	0.332172	0.00124489	0.0220818	944.381	1190.21
Arhgef2	0.331882	0.000433496	0.0091995	4542.14	5717.78
Mlycd	0.330957	0.00311644	0.0461124	574.528	721.746
Cenpb	0.327182	2.18898e-05	0.000666196	3070.99	3851.99
Pfkl	0.326507	0.00014249	0.00352573	14031.8	17594.8
Rasa3	0.32531	2.80451e-05	0.000836242	3061.5	3837.7
Grap	0.320964	0.00287806	0.0435704	729.658	910.516
Elovl5	0.30826	0.000443888	0.00938619	1828.49	2264.96
Limd2	0.29746	0.00249406	0.0390107	7402.74	9096.68
Gtf2ird1	0.291729	0.00192185	0.0312652	650.246	797.101
Blvra	0.291256	0.00128548	0.0225639	923.951	1129.92
Gng10	0.290564	0.00265342	0.0408523	1555.22	1901.34
Map7d1	0.285376	4.63554e-05	0.00130616	2331.61	2842.04
Atg4d	0.28283	0.00310756	0.0460389	949.332	1154.39
Cnot11	0.278976	0.00112556	0.0202395	938.259	1137.99
Acly	0.278525	0.000866562	0.016409	12604.7	15290.8
Aagab	0.272656	0.000617068	0.0125307	1381.75	1668.61
Neu1	0.268421	9.32675e-05	0.00246301	5589.24	6731.42
Arf4	0.259044	0.00263121	0.0406961	3073.66	3677.95
H2afy	0.258298	2.17768e-05	0.000664475	15923.2	19044.3
Meis1	0.255935	5.42496e-05	0.00151052	2090.12	2496.68
Atg3	0.253199	0.00306914	0.0456418	1687.4	2010.15
Gba2	0.250706	0.0022775	0.0360543	742.086	884.21
Sh2b3	0.24448	0.00067725	0.0135657	1582.53	1875.81
Swap70	0.237997	0.000148919	0.00366172	3265.85	3852.97
Ccni	0.234428	0.00206774	0.0333157	2397.52	2820.72
Atp6v1b2	0.23112	0.000280001	0.00632985	4552.81	5343.43
Men1	0.217725	0.00103672	0.0190491	1933.88	2247.82
St6galnac6	0.216667	0.00270763	0.041524	1205.41	1400.84
Slc35c1	-0.21287	0.000635742	0.0128435	2619.83	2261.38
Odf2	-0.213149	0.00181759	0.0298989	3667.63	3165.14
Selenos	-0.226867	0.00152615	0.025915	2689.03	2296.18
Farsa	-0.234365	0.00204599	0.0330104	4855.76	4127.3
Srp68	-0.247784	0.00233649	0.036889	5564.66	4686.07
Calr	-0.248406	0.00251433	0.0392236	60960.1	51317.2
Herpud1	-0.252391	0.000395309	0.00849625	2890.36	2424.72
Wdr5	-0.265759	5.05735e-05	0.00141486	4535.09	3772.63
Ergic1	-0.268459	0.00219957	0.0351992	2853.02	2368.71
Mical1	-0.275739	0.000328224	0.00723936	3134.88	2590.22
Ipo4	-0.277292	0.000450596	0.00951097	1435.17	1183.79
Cyb5r1	-0.279865	0.00108916	0.0197964	2361.72	1944.58
Fam174b	-0.293402	0.000298785	0.00669028	1394.71	1137.78
Josd1	-0.30862	0.0023699	0.0373664	1219.4	983.885
Hspa5	-0.310522	6.02968e-06	0.000220863	38461.1	31011.9
Snx11	-0.312525	0.000813882	0.0156377	1053.42	847.39
Ncam1	-0.314369	0.00150626	0.025674	1588.94	1277.87
Prkar2b	-0.314947	0.00327005	0.047785	1302.05	1048.06
Card9	-0.316507	4.86435e-05	0.00136736	4779.88	3837.5
Ak6	-0.318094	0.00139298	0.0239862	1008.13	808.114
Tmx2	-0.319758	0.000425417	0.00908139	762.729	610.589
Asrgl1	-0.323674	0.000749567	0.0147728	826.812	659.242
Nit2	-0.325513	0.00132804	0.0230703	566.008	450.841
Zfand2a	-0.332245	0.000259586	0.0059252	1048.56	833.558
Tpd52	-0.338912	0.00127462	0.0224341	1021.95	807.76
Srpk1	-0.342194	0.00136561	0.0236531	2454.41	1936.27
Gmppb	-0.345847	0.00143401	0.0245461	1485.82	1168.19
Bcl2l11	-0.346083	0.000485622	0.0101592	832.377	655.666
Gpc1	-0.347215	0.00031857	0.00707947	933.154	732.91
Slc35b1	-0.347277	5.49804e-05	0.00152726	2089.35	1640.84
Slc10a3	-0.35539	0.00112935	0.0202558	642.152	502.686
Tspan4	-0.355919	0.000386507	0.00832226	1525.1	1190.52
Mogs	-0.35718	0.00143592	0.0245461	5176.41	4040.52
Lpcat4	-0.359211	0.000743867	0.0147248	742.233	578.252
Tm6sf1	-0.36239	0.00167039	0.0277488	1902.95	1480.21
Snhg15	-0.362854	0.00315959	0.0465408	537.979	417.184
Ss18l2	-0.37007	0.000942323	0.017617	497.021	384.446
Lhfpl2	-0.375291	0.000110899	0.00286439	1233.14	952.336
Sapcd2	-0.379198	0.00289024	0.0436427	651.842	500.863
Usp36	-0.380394	3.34583e-05	0.000973017	1432.19	1101.18
Lmna	-0.383823	0.000107768	0.00280197	3059.77	2344.15
Sh2b1	-0.384447	0.00255159	0.0397521	2479.06	1899.52
Ampd2	-0.387687	0.000827283	0.0157993	4618.15	3529.73
AB124611	-0.393264	0.00119673	0.0212916	2625.73	1998.74
Nefh	-0.395157	0.00287643	0.0435704	459.76	349.787
Bckdha	-0.398535	0.000129456	0.00325196	1517.02	1150.38
Hdac4	-0.399862	0.00149444	0.0255095	702.099	532.825
Man2a2	-0.400691	0.00101256	0.0186634	5750.95	4357.48
Gng12	-0.412368	3.08485e-07	1.50138e-05	7719.89	5799.79
Tgif1	-0.413669	0.00283109	0.0430252	679.951	509.791
Clec2i	-0.428227	0.000380051	0.00821329	1960.04	1457.67
Map3k6	-0.430602	0.000508312	0.0105776	309.726	230.412
Aen	-0.434787	0.000563167	0.0115557	1051.89	778.42
Cbx4	-0.438688	5.36069e-08	3.06496e-06	1845.48	1360.25
Cdc42ep3	-0.446618	0.000283437	0.00638302	428.348	314.83
Cd63	-0.448816	0.00120029	0.0213227	12072.3	8844.12
Mospd3	-0.450763	0.00167946	0.0278601	1501.77	1097.96
Psrc1	-0.464022	0.00157601	0.026572	404.467	292.875
Abcb6	-0.474162	9.50347e-06	0.000323502	508.448	365.92
Mns1	-0.474609	0.00112991	0.0202558	537.282	386.331
Plscr3	-0.48042	2.91737e-08	1.73539e-06	1597.31	1145.46
Serinc5	-0.480631	0.00296987	0.0444461	683.052	490.211
Trim46	-0.491856	0.000807401	0.0155639	355.288	252.136
Paox	-0.495466	0.00332764	0.0485663	149.103	105.337
1700020L24Rik	-0.503953	0.000611656	0.0124423	692.683	487.58
Hyou1	-0.50691	4.74511e-06	0.000178556	9910.71	6974.15
Plk3	-0.507088	0.00305048	0.0454286	775.857	545.843
Atp8b4	-0.511274	0.00099549	0.0184353	10637.6	7463.66
Dapp1	-0.518245	5.97294e-09	4.01996e-07	5027.47	3510.94
Lpar2	-0.522356	2.75785e-07	1.35568e-05	616.912	429.921
Ccdc116	-0.525028	0.000915133	0.0172055	260.496	181.005
Cebpa	-0.525576	0.00111043	0.0200286	1875.19	1302.26
Bsn	-0.534683	2.76246e-07	1.35568e-05	587.163	404.336
Gale	-0.535492	0.000660122	0.0132841	1089.55	751.269
Ubash3a	-0.536868	1.86152e-06	7.83037e-05	1181.78	815.524
Bhlha15	-0.540088	6.99945e-05	0.00190391	604.596	415.663
Phlda3	-0.542034	0.000878974	0.0166173	332.166	227.2
Zcchc4	-0.542496	0.0013516	0.023445	1746.73	1199.07
Grk3	-0.543824	0.000667296	0.0133891	251.16	173.066
Iffo1	-0.545275	5.95264e-09	4.01996e-07	1614.92	1105.55
Tle1	-0.549556	7.43635e-06	0.000259918	415.737	283.367
Ank	-0.557146	9.64413e-05	0.00252981	688.289	467.754
Foxred2	-0.557759	8.27731e-05	0.00221569	994.926	676.247
P2ry14	-0.567181	0.000220387	0.00517076	293.525	198.144
Spn	-0.567311	1.93335e-26	6.69735e-24	11967.1	8076.18
Ccdc40	-0.571999	8.96796e-05	0.00237893	330.637	222.262
Galnt3	-0.574979	0.000321076	0.00710833	351.202	235.732
Stfa1	-0.588885	0.000110852	0.00286439	10637.1	7072.14
Lrp8	-0.594236	1.206e-05	0.000396767	2635.83	1746.72
Anxa9	-0.596857	3.84509e-06	0.00014741	542.469	358.301
Celsr1	-0.599609	1.20025e-07	6.39661e-06	1270.2	839.565
Rab11fip5	-0.60158	0.00110714	0.0199998	465.965	307.363
5430416N02Rik	-0.605699	0.000912081	0.017188	212.547	139.716
Nt5dc2	-0.608548	0.00137077	0.0237077	6381.07	4184.8
Fam43a	-0.624867	1.37755e-05	0.000449439	437.757	282.9
B3gnt8	-0.625675	0.000342333	0.00749441	989.033	640.705
Map3k5	-0.630321	6.40847e-06	0.00023153	344.589	222.864
Myo1e	-0.631804	1.01103e-06	4.45987e-05	666.895	430.951
Als2	-0.633037	2.0762e-07	1.06287e-05	2057.05	1327.35
Lipt2	-0.645789	0.000986166	0.0183484	157.374	100.285
Tmem237	-0.647954	8.24901e-07	3.70828e-05	315.724	201.033
Gata2	-0.648019	0.000119417	0.00303777	5255.33	3353.74
Tiam1	-0.650033	1.4415e-08	9.22718e-07	1759.08	1121.98
Unc5b	-0.651099	0.000799449	0.0155282	139.742	89.0007
Met	-0.655238	0.000364032	0.00791063	349.155	222.108
Zdhhc2	-0.656025	0.00166267	0.0276594	191.745	121.383
Plec	-0.65719	0.00169305	0.0280066	8236.31	5222.96
Tjp1	-0.657902	1.97479e-06	8.21876e-05	384.338	243.895
Pcsk4	-0.659112	0.0029292	0.0440052	131.352	83.3644
Abca2	-0.664432	3.54369e-08	2.0765e-06	4301.66	2714.78
Serpinb1a	-0.680329	1.9628e-07	1.01394e-05	34099.3	21278.2
Steap3	-0.680405	1.01804e-11	1.0076e-09	640.087	398.916
Hgsnat	-0.681395	1.32924e-05	0.000434884	1937.01	1207.59
Cdk18	-0.694768	4.49525e-14	6.45672e-12	1192.05	736.667
Mfsd7a	-0.701362	0.00108738	0.0197947	148.316	91.2826
Parp8	-0.709731	1.18371e-07	6.33713e-06	2799.44	1711.95
Flnb	-0.718394	3.40069e-06	0.000132624	16240.8	9871.36
Hsd17b1	-0.719114	0.00244384	0.0383477	104.48	63.121
Fabp5	-0.720265	9.04389e-11	7.66323e-09	1665.62	1010.7
Ttc39b	-0.72437	0.000224626	0.00522855	107.098	64.9841
Slc25a33	-0.724709	0.00169884	0.028063	432.13	261.116
Slc29a2	-0.734306	0.000915933	0.0172055	201.512	121.164
Ddit3	-0.737477	8.30285e-06	0.000285939	1087.62	651.987
Slco4a1	-0.756683	0.000208512	0.00494136	1154.32	683.324
Fam69b	-0.758034	0.00321169	0.0471075	331.69	195.826
Dgat2	-0.759061	0.00094802	0.0176954	303.031	179.076
Rxra	-0.769101	2.95969e-08	1.75172e-06	537.307	315.845
Cnr2	-0.770579	7.91694e-05	0.0021289	515.986	302.45
Il1rl1	-0.77826	0.000210473	0.00497781	465.959	271.528
Id1	-0.795818	3.29654e-05	0.000963441	1214.63	698.721
Vcan	-0.804587	6.84695e-06	0.000244374	784.229	449.837
Abcc8	-0.805013	0.00209648	0.0337326	353.081	202.138
Slc7a11	-0.807451	0.00152744	0.025915	715.126	408.468
Nlgn2	-0.822972	8.14953e-13	9.69547e-11	792.011	448.087
Fam185a	-0.827238	0.000714835	0.0142218	195.596	110.23
Gm17745	-0.837847	0.00257731	0.0400356	342.262	191.041
H2-Aa	-0.841388	0.00244842	0.0383477	214.837	119.813
4921529L05Rik	-0.843029	0.000806618	0.0155639	235.348	131.402
Nr1d1	-0.86461	0.00185265	0.0303906	63.622	34.8115
Kit	-0.886547	1.6767e-08	1.05605e-06	632.912	342.339
Mxd1	-0.894214	1.88644e-05	0.00058779	1318.26	709.271
Cxcr4	-0.901126	2.7725e-13	3.5494e-11	4678.81	2504.7
Cst7	-0.920777	0.00063878	0.0128828	2651.54	1400.33
Lrfn4	-0.920917	9.97642e-05	0.00260537	126.298	66.5485
Pxylp1	-0.92887	7.3083e-13	8.80835e-11	1297.79	681.316
Rarg	-0.931913	0.000117212	0.00300885	630.832	330.353
Gria3	-0.938904	1.25243e-08	8.07741e-07	862.672	449.982
Nrp2	-0.951316	1.49535e-05	0.000481208	262.505	136.169
Fam129b	-0.967924	0.00128817	0.0225774	2365.36	1209.39
Arhgap26	-0.969516	0.00106934	0.019557	469.949	240.208
Spry4	-0.974062	0.000122849	0.00311165	99.8837	50.755
Kcnj2	-0.976921	0.000181676	0.00439379	137.683	70.0617
Slco3a1	-0.995741	0.00224727	0.0357197	142.981	71.5793
Dglucy	-1.00276	4.33892e-05	0.00123439	629.278	314.041
Tbc1d4	-1.01002	0.00274823	0.0419296	100.551	49.8089
Col23a1	-1.01597	0.00334137	0.0486712	59.9878	29.952
Spns3	-1.02417	0.000119047	0.00303493	795.856	391.097
Rcor2	-1.02762	2.45062e-07	1.22823e-05	1801.54	883.198
Olfm1	-1.03273	6.49551e-13	7.96918e-11	872.838	426.452
Heg1	-1.03483	3.39544e-09	2.36636e-07	821.385	401.068
Ramp1	-1.03589	0.00263291	0.0406961	969.092	472.367
Map2k3os	-1.04188	0.00115749	0.0206559	57.2975	27.8907
Tlr2	-1.04364	1.40963e-14	2.12854e-12	513.479	249.564
Ctnnal1	-1.06077	0.000283348	0.00638302	147.136	70.6807
Itga1	-1.06243	2.63432e-06	0.000105894	252.924	120.953
Tnfsf14	-1.07315	0.00294043	0.0441177	500.32	237.823
Lipg	-1.07324	5.7852e-09	3.93862e-07	341.68	162.816
Adgrg1	-1.07581	0.000931535	0.0174429	3688.16	1749.66
Perp	-1.0864	0.0031283	0.0462297	130.523	61.253
Ms4a3	-1.08859	1.92647e-05	0.000598678	8867.18	4169.14
Klf4	-1.09218	0.00200494	0.0324817	61.6398	28.7428
Cpne2	-1.14048	5.79723e-27	2.13374e-24	1989.72	902.198
Rab38	-1.1505	0.00162241	0.0272377	58.0268	26.4406
Slc22a3	-1.17853	6.1768e-06	0.000224538	1009.86	445.889
9630028I04Rik	-1.1835	0.00223306	0.0355899	99.0357	43.6714
Col18a1	-1.18598	1.8537e-07	9.618e-06	574.762	252.58
Cpa3	-1.2019	0.000425618	0.00908139	7236.18	3145.46
Fads3	-1.22595	0.000174542	0.00423866	92.3034	39.3815
Nat8l	-1.23849	1.12013e-13	1.53406e-11	551.001	233.36
Mpo	-1.23877	2.48188e-07	1.23862e-05	5263.02	2229.49
Btnl9	-1.24851	0.000338358	0.0074212	90.8709	38.1923
Hdc	-1.25848	0.000428106	0.00911797	3648.74	1525.07
Bcl2	-1.2668	7.58205e-16	1.33286e-13	1389.27	577.173
Rapgef3	-1.28467	1.07297e-05	0.00035902	247.139	101.848
Plekha7	-1.289	0.00300389	0.0448982	55.462	22.8131
Il7r	-1.29139	0.000193291	0.00464609	192.221	78.6007
Zbtb16	-1.29942	3.51447e-06	0.000135716	93.1201	38.0008
Galnt6	-1.31421	2.56626e-25	8.39596e-23	5519.1	2219.77
Vcam1	-1.31828	1.84293e-06	7.80792e-05	1089.15	436.84
LOC100038947	-1.34522	0.00216795	0.0347877	45.1344	17.6434
Cadm1	-1.35779	0.000806393	0.0155639	116.645	45.316
Gem	-1.3597	1.72931e-08	1.07766e-06	626.975	244.153
2410004P03Rik	-1.36215	6.51374e-06	0.000233899	55.8485	21.7011
Il21r	-1.36425	0.00062582	0.0126866	809.275	314.38
Slpi	-1.37271	4.19982e-10	3.27586e-08	156995	60625.4
Fabp4	-1.37322	0.000750052	0.0147728	76.5741	29.3761
Prg3	-1.3781	1.06109e-05	0.000356055	965.412	371.157
Ush1c	-1.39722	0.00125625	0.0221652	57.9852	21.9782
B4galnt4	-1.40199	3.23029e-06	0.000128102	131.357	50.045
Wfdc21	-1.40629	7.38199e-05	0.00199874	73.5338	27.7649
Tcf7	-1.41271	0.001577	0.026572	49.6814	18.6297
Angptl2	-1.41406	9.69865e-06	0.000328249	524.088	196.713
Smim5	-1.44281	0.00223288	0.0355899	37.0763	13.794
Scin	-1.45286	0.000269362	0.0061128	231.606	84.5431
Cntnap1	-1.4616	0.00224344	0.0357071	128.837	46.7199
Stac2	-1.46524	0.000354944	0.00772742	144.698	52.4359
Far2	-1.47393	8.54069e-13	1.00592e-10	230.849	82.6107
Tmem171	-1.47406	0.00060204	0.0123043	135.362	48.6681
Arhgef28	-1.47538	4.62028e-08	2.68067e-06	117.662	42.329
P2ry6	-1.48304	0.00076149	0.0149232	41.8211	14.9718
Ifitm1	-1.49829	8.5285e-05	0.00227775	3110.41	1100.91
Igfbp7	-1.5221	0.00163227	0.0273469	36.4276	12.6448
Cpne7	-1.53507	2.20069e-05	0.000668035	77.6242	26.9013
Bex6	-1.62241	6.21752e-07	2.88307e-05	165.437	53.3745
Epx	-1.62331	4.04548e-05	0.0011537	2392.88	776.643
Dmkn	-1.62907	9.71976e-09	6.39549e-07	129.239	41.4181
1810008I18Rik	-1.63719	4.04266e-05	0.0011537	99.072	31.7352
Prg2	-1.63981	9.86781e-45	6.83665e-42	10151.6	3256.83
Ptpn13	-1.72952	3.87318e-05	0.00110994	92.6661	27.9211
Nt5e	-1.75599	4.88251e-45	3.59414e-42	1883.08	557.317
Mamdc2	-1.78917	0.00011888	0.00303493	47.2556	13.5729
Rasgef1b	-1.78931	4.90482e-12	5.15794e-10	146.089	42.2919
Smpd3	-1.84537	1.50863e-06	6.50868e-05	78.2827	21.6622
Tfcp2l1	-1.85604	2.819e-15	4.61141e-13	156.771	43.2345
Dok7	-1.87286	1.8732e-12	2.1214e-10	280.775	77.0398
Mir7678	-1.89078	6.80348e-10	5.2718e-08	156.443	42.3453
Mmp13	-1.91016	2.17499e-10	1.80402e-08	269.902	71.8374
Gpd1	-1.91431	3.5882e-06	0.00013811	47.5508	12.5142
Mcpt8	-1.93625	2.53308e-06	0.000102524	600.678	156.919
Btla	-1.94196	2.13542e-05	0.000656684	38.1116	9.68287
Olfm4	-1.98567	1.25714e-18	2.6921e-16	1336.3	337.379
B3gnt5	-1.9863	1.20383e-05	0.000396767	69.8466	17.6774
Cdh1	-2.01391	1.02201e-07	5.52164e-06	242.395	60.058
Ms4a2	-2.08722	6.89676e-31	3.2492e-28	624.267	146.906
Cbr2	-2.1254	3.49779e-07	1.69535e-05	77.7384	17.7224
Tslp	-2.15885	0.00256065	0.0398406	51.7	11.5765
F13a1	-2.25902	0.00267532	0.0411356	1831.6	382.653
Evpl	-2.28718	0.000129493	0.00325196	85.839	17.684
Slc45a3	-2.30684	1.56564e-06	6.72997e-05	234.217	47.4343
Homer2	-2.32444	1.86498e-08	1.15609e-06	69.3905	13.8567
Slc13a3	-2.51366	8.79451e-07	3.93847e-05	116.003	20.1151
Slc6a4	-2.54297	0.000978149	0.0182289	77.1312	13.1846
Nog	-2.5455	1.57027e-05	0.000501208	123.449	21.1839
Tns1	-2.56527	2.15503e-18	4.53249e-16	408.561	68.9964
Akr1c18	-2.65623	8.90405e-05	0.00237267	176.32	28.0164
Itga9	-2.76495	1.54442e-12	1.76604e-10	107.843	16.0322
Tgfbi	-2.77455	5.01106e-06	0.000187366	332.897	48.6959
BC021767	-2.90551	5.36721e-12	5.54517e-10	100.009	13.5958
Epb41l4b	-2.97383	3.85485e-06	0.00014741	37.8737	4.76333
Fut7	-3.21106	1.71194e-22	4.38332e-20	649.701	69.9676

## Sheet: S3B# Ar_shE_FDR 0.05
Gene	log2FoldChange	p-value	FDR	shEvi1_DMSO	shEvi1_atRA
Cyp26a1	9.01244	5.3987e-41	8.85464e-38	15.4248	7929.3
Cyp26b1	7.93081	2.71039e-06	0.000248944	0	40.3396
Sorcs2	6.87681	1.43919e-14	5.69771e-12	11.0198	1287.58
Ablim3	6.73577	1.11731e-07	1.47446e-05	1.30751	141.378
Ocm	6.16812	0.000250728	0.0117494	0.964961	66.6899
Vsnl1	5.70052	2.75283e-05	0.00187013	0.964961	47.615
Mmp9	5.43932	4.951e-06	0.000427387	534.568	23192.2
St6gal1	5.31206	3.77529e-32	4.81602e-29	7.02004	282.94
Serpine1	5.25384	8.54325e-11	2.13228e-08	733.139	27968.9
Naip1	5.2054	2.50579e-09	4.71623e-07	10.8172	394.94
Chst15	5.19338	6.83378e-69	2.61529e-65	29.4576	1085.62
Il1a	4.98822	2.90227e-05	0.00194859	1.44744	43.9018
Hic1	4.91678	1.03539e-58	2.97182e-55	66.6422	2011.14
Myh14	4.63613	2.57277e-84	1.4769e-80	60.0201	1498.51
P2rx7	4.47934	5.35524e-17	3.07418e-14	71.4088	1599.01
AA467197	4.46244	0.00127338	0.0444462	50.4433	1110.83
Cxcl3	4.23737	0.000379023	0.016609	188.186	3548.15
Arg1	4.09359	0.00132548	0.0459219	70.0778	1195.39
Ltc4s	4.03639	5.50664e-05	0.00333448	3.0975	51.3072
Ccdc65	3.96618	1.34124e-05	0.00101307	3.23743	49.9032
Fam20c	3.92956	2.53044e-171	2.90519e-167	141.59	2161.57
Cp	3.91075	4.1841e-09	7.50589e-07	3.0975	47.6359
Htr2a	3.69935	4.82088e-05	0.00299181	5.57987	71.7085
Ccl24	3.68474	1.03252e-07	1.41123e-05	5.30001	69.0095
Eml1	3.62424	0.000127919	0.00679923	5.43994	66.9916
G0s2	3.60186	2.86908e-14	1.098e-11	190.955	2319.42
Clec5a	3.52682	0.000283865	0.0130186	68.5386	789.349
Phyh	3.48686	1.40015e-27	1.46138e-24	872.243	9776.18
Pram1	3.48421	1.7007e-06	0.000171279	295.803	3308.83
Ncmap	3.44669	1.72766e-20	1.2397e-17	13.1451	145.29
Dhrs3	3.4218	1.83845e-06	0.000180404	49.4638	528.648
Cybb	3.3677	1.29581e-23	9.91814e-21	229.536	2372.33
Prss34	3.24539	3.13394e-12	9.46861e-10	9.01992	85.4586
Card11	3.10115	3.96631e-16	2.06987e-13	9.28523	83.5035
Camkk1	2.97195	1.30057e-30	1.49319e-27	197.71	1552.32
Ccdc80	2.79757	2.57477e-05	0.00177011	327.784	2278.39
H2-Eb2	2.59554	0.000328941	0.0147522	8.33482	49.9241
Hck	2.5822	7.97387e-08	1.15884e-05	449.187	2689.74
Snai3	2.5544	2.89955e-17	1.75209e-14	37.8624	223.171
Cyp2b10	2.5385	3.65634e-05	0.00235834	6.12504	36.1066
Add2	2.53363	3.64427e-06	0.000321845	10.3974	60.2001
Pag1	2.5162	3.18091e-07	3.76495e-05	337.085	1928.76
Gpr55	2.51274	0.000117512	0.00633404	27.4096	156.272
Myof	2.46288	2.162e-05	0.00154174	74.3837	409.761
Mgam	2.43902	1.05824e-10	2.58503e-08	74.4873	404.671
Ptgs1	2.42385	1.69488e-41	3.24316e-38	1111.43	5965.36
Fmnl2	2.38994	1.08824e-07	1.4528e-05	42.6872	224.06
Cass4	2.31672	6.55312e-16	3.13485e-13	804.559	4007.23
Epb41l1	2.30853	0.000217258	0.0106142	16.7323	83.1182
Cxcl14	2.27927	1.81623e-11	4.91094e-09	17.8854	89.3644
Phlda1	2.27814	0.000184778	0.0091441	52.8966	256.349
Cd300e	2.27634	4.50277e-07	5.16963e-05	12.7326	62.3688
Tmcc3	2.21756	0.000142145	0.00738449	9.90764	47.2146
Abtb2	2.20167	5.22629e-06	0.000444467	103.812	478.261
Il33	2.18972	1.57459e-05	0.00117389	7.64245	35.3733
Iqgap3	2.17848	2.37898e-06	0.000222058	892.914	4042.47
Erc2	2.15905	6.99502e-05	0.00409457	54.8964	244.732
Ap5s1	2.15699	1.8393e-11	4.91094e-09	36.7575	165.088
Abca1	2.15279	0.000136838	0.00720657	14.0546	61.7654
F5	2.15206	1.53608e-06	0.000156068	163.98	729.577
Angpt2	2.14117	0.000876125	0.0325527	44.8343	197.746
Sdc1	2.11775	3.02088e-05	0.00198187	74.0311	322.993
Ltbp3	2.11173	8.37921e-07	9.16206e-05	78.3544	339
Dock7	2.11113	1.88033e-05	0.00136633	19.6972	84.9956
Bcl2a1b	2.10808	0.000121588	0.00652312	8.81731	37.5211
Dhrs9	2.07864	3.47979e-09	6.3415e-07	54.8673	232.532
Mgl2	2.01414	2.20264e-10	5.16092e-08	76.3472	309.28
Nrip1	1.99301	1.68385e-05	0.00123925	135.41	539.757
Fcgr4	1.98188	7.33717e-12	2.15995e-09	208.295	824.309
Fzd3	1.97521	2.15261e-07	2.62916e-05	66.7967	262.356
1110017D15Rik	1.96588	2.34741e-09	4.49176e-07	29.5276	115.777
Ccl6	1.9382	0.000882418	0.0326808	13100.2	50203.6
Nrg1	1.88418	0.000579596	0.0235711	11.7749	43.512
H2-Q10	1.87809	2.34549e-05	0.00163203	288.505	1060.84
Arhgef11	1.82384	5.56579e-38	7.98761e-35	1028.14	3639.48
Abcg1	1.82381	6.29259e-06	0.000512377	208.202	736.531
Lgalsl	1.79598	3.51774e-08	5.5325e-06	318.384	1107.42
Pkd1l2	1.78707	1.37974e-06	0.00014475	139.026	479.864
Gcnt4	1.78356	0.000584745	0.0236389	66.8185	229.521
Siglece	1.77567	1.06319e-05	0.000824763	78.4652	269.86
Col4a1	1.77416	4.98373e-09	8.66943e-07	668.526	2288.73
Adgre5	1.7718	1.11122e-14	4.5564e-12	2974.06	10156.6
Fgfr1	1.70682	0.000519269	0.0214968	46.617	152.45
Ido1	1.70581	0.000225743	0.0109357	16.935	55.6446
Adm	1.69256	0.00028575	0.0130186	16.8023	54.2197
Fam78b	1.68297	4.70776e-05	0.00295354	10.3974	32.8356
1810011H11Rik	1.68078	2.04985e-51	4.70687e-48	694.128	2226.11
Smug1	1.63307	3.45081e-08	5.50261e-06	242.368	753.131
Hnmt	1.61647	0.000114127	0.00618063	73.9611	227.951
Trib1	1.61066	3.23441e-07	3.78921e-05	279.533	854.212
Mras	1.59764	0.00136463	0.0468746	55.0291	166.45
Ehd1	1.57792	2.25036e-08	3.63893e-06	2363.22	7055.38
Kcnip3	1.57497	8.85837e-12	2.54257e-09	48.1126	144.447
Prtn3	1.57264	2.87212e-15	1.31899e-12	12637.5	37591.1
Plppr3	1.5634	4.99944e-24	4.41527e-21	1351.86	3995.74
Lipa	1.55481	9.28765e-19	6.27244e-16	1090.76	3206.37
Irf8	1.55366	2.50154e-12	7.97782e-10	173.069	506.15
Idh1	1.55361	2.37888e-07	2.84499e-05	3028.52	8890.44
Cacna2d2	1.55132	2.26041e-07	2.73176e-05	55.2871	161.848
Mgst1	1.53608	0.000779045	0.0295189	223.774	648.81
Sgsm1	1.53519	0.000122324	0.0065321	226.883	657.931
Mgst2	1.51381	3.96394e-05	0.00252833	122.817	351.476
Lrp1	1.50318	9.80475e-10	2.0467e-07	331.256	939.077
Smad3	1.50233	0.000678529	0.0267704	57.5087	163.908
Mdm1	1.49844	2.28624e-11	5.96553e-09	369.237	1045.64
Gda	1.49146	5.62514e-07	6.39428e-05	2714.82	7633.22
Sdc3	1.48873	0.00122452	0.0431249	460.431	1292.39
Pdlim4	1.48723	2.82414e-05	0.00190729	39.6378	112.314
Acp5	1.47524	1.35822e-10	3.2487e-08	354.625	987.848
Osgin1	1.42738	6.82537e-10	1.47853e-07	434.198	1168.76
Mgll	1.42704	0.000188485	0.00928752	999.63	2688.04
Tmem51	1.41913	0.00127365	0.0444462	200.585	536.787
Prkcb	1.41118	2.06422e-06	0.000199154	1069.57	2845.23
Lipn	1.40175	0.000441894	0.0189306	76.9842	203.571
Ikbke	1.40009	0.000367341	0.0162835	878.644	2319.04
Cep85l	1.37599	1.61824e-07	2.04164e-05	93.0023	240.999
Calcrl	1.37547	0.000497843	0.0208603	57.2797	149.211
Plin2	1.37406	6.08468e-10	1.34343e-07	2759.84	7154.86
Ncf1	1.36317	1.43175e-11	4.00924e-09	15967.5	41077.9
Scd1	1.36168	2.23735e-05	0.00158562	294.533	756.901
Ube2ql1	1.35171	6.50295e-06	0.000525777	199.007	508.396
Kcnc3	1.34902	0.000289881	0.0131546	76.9887	197.154
AI464131	1.34582	4.95627e-16	2.47404e-13	227.951	577.764
Irgm2	1.34327	0.000160563	0.0081208	103.156	261.784
Snx18	1.31958	5.25661e-09	9.00764e-07	607.169	1516.88
Il22ra2	1.29477	0.00117327	0.0416842	317.874	780.069
Herc3	1.29268	0.000473196	0.0199734	202.633	496.952
Klf3	1.29175	5.97074e-05	0.00357032	59.007	144.816
Tlr4	1.2869	1.51844e-06	0.000155654	715.968	1748.1
Dlk1	1.28448	2.54333e-10	5.84e-08	339.266	824.531
Fam102a	1.27326	0.000158841	0.00806924	811.723	1962.5
Sept5	1.26959	3.96607e-15	1.75133e-12	677.296	1633.41
Napsa	1.26192	1.59282e-07	2.03191e-05	3818.24	9157.58
Cmpk2	1.26116	0.000239827	0.0113779	157.003	376.365
Grtp1	1.25669	6.0686e-07	6.76442e-05	84.4022	202.219
Rai14	1.25365	2.75342e-10	6.19842e-08	99.1828	238.617
Tsc22d1	1.23826	5.90245e-08	8.80078e-06	75.5703	180.512
Plekha6	1.23121	9.4585e-08	1.32431e-05	50.8603	120.895
Arl11	1.2235	3.6086e-07	4.18488e-05	1617.03	3776.45
Il1rl2	1.21654	0.00144721	0.0488687	55.6224	130.094
Rhou	1.21564	2.27254e-05	0.00159092	864.108	2007.32
Tram2	1.20992	0.000434109	0.0186667	28.43	66.082
Palm	1.19885	1.33332e-05	0.00101307	2086.46	4789.9
Vdr	1.19581	8.27364e-17	4.52332e-14	402.2	923.582
Clcn5	1.19566	3.92301e-05	0.00251621	56.65	130.177
Acss2	1.17919	0.000846649	0.0315597	188.593	427.522
Susd6	1.16501	7.02578e-05	0.00409457	1091.37	2447.24
Zfp971	1.16225	6.97335e-05	0.00409457	228.629	512.383
Irak2	1.16092	0.00145941	0.0491364	376.63	842.219
Ryr1	1.15703	6.11033e-06	0.000503187	499.602	1114.76
Itsn1	1.14721	2.57121e-09	4.7613e-07	164.3	363.402
Sbf2	1.12073	0.000153927	0.00792389	224.627	489.787
B4galt6	1.10796	9.12428e-07	9.79027e-05	905.922	1952.6
Kif1b	1.10496	3.81163e-13	1.36754e-10	2968.33	6385.78
Tbc1d8	1.10495	0.000292168	0.0132062	273.695	589.198
Arhgef3	1.08225	9.6689e-05	0.00533695	824.663	1746.93
Tbxas1	1.0508	0.0014673	0.0492575	1171.06	2426.5
Gapt	1.02883	2.97584e-12	9.23396e-10	7373.74	15046.2
Zfp36l1	1.02017	7.28202e-06	0.000572636	303.203	616.408
Fam234b	1.01335	3.25309e-11	8.29973e-09	478.706	968.343
Sc5d	1.01116	6.13589e-06	0.000503187	1759.15	3546.16
Tfec	1.00581	6.21174e-05	0.00369518	567.419	1139.46
Lbr	1.0052	0.000757591	0.0290565	9448.51	18965.5
Cd300a	0.995819	1.22013e-05	0.000933884	632.306	1262.32
Slc46a3	0.986929	0.000696099	0.0272762	66.7122	131.504
Trim29	0.98426	0.000342122	0.0152837	175.419	347.727
Hpcal1	0.981197	2.26434e-05	0.00159092	1090.38	2153.61
Pim1	0.971297	5.85804e-07	6.59374e-05	5870.56	11509.5
Elane	0.960552	0.000134916	0.00713814	10301.2	20046.6
Themis2	0.959591	2.08954e-12	7.05587e-10	570.876	1111.37
P2rx4	0.945934	7.15176e-05	0.00414694	925.305	1783.88
Ezr	0.931617	1.85897e-07	2.29493e-05	6662.01	12708.1
Arsa	0.917891	8.37764e-10	1.78118e-07	2001.94	3784.47
P2ry2	0.909669	9.75945e-08	1.34998e-05	708.612	1332.33
Hebp1	0.904985	5.51825e-05	0.00333448	146.596	275.239
Fgd4	0.904191	0.000224123	0.0109032	1562.66	2924.65
Tmem86a	0.904032	2.13827e-06	0.000202889	91.2823	170.179
Ncoa3	0.892183	1.38686e-06	0.00014475	1569.13	2913.47
Bambi-ps1	0.887851	0.00138507	0.0470472	79.4447	147.557
Tgfbr2	0.868783	3.30471e-06	0.000296417	570.566	1043.29
Itch	0.863327	1.57628e-09	3.12022e-07	1529.88	2784.58
Ifngr1	0.86133	6.9817e-09	1.17878e-06	6480.38	11772.5
Rnd1	0.854431	0.00108638	0.0387351	1345.62	2433.18
Abca13	0.846905	0.000282686	0.0130186	1508.65	2714.49
Il1rap	0.842198	8.50652e-05	0.00478742	457.755	821.518
Bcl3	0.839847	9.59911e-05	0.00532403	196.151	351.622
D630023F18Rik	0.838512	0.000139252	0.00726706	225.58	403.679
Tmem29	0.836474	2.94747e-06	0.00026857	241.137	431.345
Cyfip1	0.828238	0.000354133	0.0157589	1757.3	3121.17
Slc25a44	0.817223	1.17635e-07	1.53474e-05	769.959	1357.67
Prkcd	0.815757	0.000581013	0.0235711	3701.02	6515.03
Naa35	0.814389	0.000699253	0.0273065	1113.58	1959.39
BC035044	0.809729	7.93733e-05	0.00455642	725.079	1269.54
Pgd	0.794144	3.99815e-13	1.39099e-10	27460.9	47620.4
Cln8	0.785993	4.0763e-06	0.000354545	317.699	550.071
Pde12	0.784111	0.000761888	0.0290606	1755.61	3022.93
Etv3	0.781607	0.000255569	0.0119276	438.802	754.147
Fam102b	0.778419	2.54662e-05	0.00176131	858.982	1473.22
Acaca	0.771148	1.43487e-07	1.85099e-05	2362.67	4031.84
Scd2	0.770571	4.26591e-09	7.53491e-07	27437.9	46805.9
Paqr7	0.76866	4.43153e-15	1.88439e-12	3386.87	5771.56
Pml	0.759975	9.17046e-08	1.29983e-05	4006.98	6785.77
Ston2	0.754812	5.24137e-08	8.02349e-06	785.989	1328.55
Gss	0.746872	0.000373958	0.0165131	518.863	872.347
Agpat5	0.744101	1.44252e-09	2.95743e-07	3327.67	5576.41
Tubb6	0.737331	9.19521e-06	0.000718165	1322.05	2204.17
Ppp2r5a	0.734854	0.000466225	0.0198249	4025.29	6700.19
Map3k14	0.727644	0.000376352	0.0165552	216.604	359.059
Glul	0.724025	0.000890065	0.0327527	1270.8	2101.19
Rilpl2	0.722937	0.000249974	0.0117494	1631.42	2693.08
Cpt1a	0.713336	6.62192e-06	0.00052796	534.957	876.69
Eif4e3	0.711875	1.09482e-05	0.000843601	540.843	885.214
Golm1	0.705253	5.80391e-06	0.000486384	630.335	1028.84
Gemin2	0.700021	8.82056e-05	0.00493994	500.437	814.841
Wars	0.690521	1.87996e-05	0.00136633	3207	5177.95
Hcfc2	0.68985	5.0009e-06	0.000428473	567.359	915.445
Mbp	0.685362	0.000831576	0.0312004	994.756	1600.26
Gpx4	0.684948	0.000232648	0.0111759	2792.13	4489.71
Gtf2h2	0.676635	0.000937397	0.0340578	761.021	1218.33
Dhdh	0.675808	0.000171076	0.00857695	682.674	1090.25
Rap1b	0.666793	0.000235453	0.0112635	3755.06	5962.91
Baiap2	0.663421	0.000590919	0.0238047	368.915	584.04
Dyrk3	0.658026	6.54019e-05	0.00387051	341.845	540.648
Arsg	0.65751	1.48116e-05	0.00111145	584.868	924.326
Ncoa4	0.649047	1.83661e-06	0.000180404	1041.69	1633.6
Pstpip2	0.647749	2.02803e-06	0.000197321	1705.96	2672.68
Gatm	0.647427	1.40745e-08	2.30842e-06	4516.65	7076.7
Asph	0.646793	0.000155289	0.00792389	905.383	1418.99
Mtfr1	0.645552	6.55889e-06	0.000526592	1195.71	1870.55
Ift80	0.633697	3.62692e-06	0.000321845	751.813	1167.25
Slc15a3	0.631992	0.000548282	0.0225621	112.552	173.201
Sla	0.624636	3.07052e-05	0.00200299	2203.79	3398.98
Sec14l1	0.622864	0.000990098	0.0356342	1297.99	2000.91
Ptprs	0.61756	6.11561e-06	0.000503187	3005.1	4611.24
Hp	0.586801	1.18941e-06	0.000126441	16135.5	24235.1
Aspa	0.577177	6.59983e-07	7.28583e-05	3022.01	4511.28
Smc6	0.576672	4.23119e-05	0.00268388	2342.21	3494.8
Sgms2	0.550334	0.000139184	0.00726706	6626.23	9703.77
Slc36a4	0.549239	0.000245178	0.0115839	702.704	1028.53
Hspa2	0.548501	1.61427e-05	0.0011957	9342.13	13666.1
Tnfaip8	0.545861	0.000386978	0.0168931	2382.97	3481.3
Etv5	0.53715	2.99785e-05	0.00198187	1056.02	1533.99
Lpcat3	0.530678	1.49413e-09	3.00949e-07	3332.83	4813.31
Etf1	0.53061	5.58908e-08	8.44319e-06	7159.15	10342.8
Nin	0.52991	0.00136774	0.0468746	12663.6	18284.2
Med21	0.529417	1.44709e-06	0.000149676	2437.08	3519.21
Agps	0.527382	2.52926e-06	0.000234181	3081.95	4440.08
Pmaip1	0.523435	9.83567e-05	0.0053773	2278.28	3276.46
Cnst	0.517512	0.000264077	0.0122748	536.394	769.03
Dtx4	0.517174	5.6629e-05	0.00340397	1899.29	2720.02
Kcnk6	0.513579	9.03736e-07	9.78848e-05	977.05	1396.2
Pptc7	0.510063	0.000694151	0.0272762	850.071	1211.51
Alas1	0.505537	2.95551e-05	0.0019728	19540.3	27740.4
Arntl	0.498511	0.000838842	0.0313705	393.924	555.886
Rin3	0.496097	6.91156e-06	0.000547253	5880.8	8295.71
Gm9926	0.490739	0.000182789	0.00908484	438.552	616.019
Ctns	0.478429	8.1607e-05	0.00463827	593.051	827.437
Dhx29	0.472959	0.000513429	0.0214352	1240.01	1722.08
Nfam1	0.45919	1.75126e-06	0.000174837	1759.07	2419.49
Fam117a	0.457264	0.00105406	0.0378177	2937.81	4033.86
Arid3a	0.456981	0.0011915	0.042091	2707.14	3715.67
Slc20a2	0.455766	4.89095e-05	0.00301898	715.762	982.265
Srebf1	0.453466	5.16766e-05	0.00315585	5304.67	7261.26
Eif4a2	0.451464	0.000179156	0.00894302	3861.53	5282.11
Skiv2l2	0.448218	3.00427e-05	0.00198187	3597.73	4909.03
Acsl3	0.444523	0.000238011	0.0113386	914.389	1243.6
App	0.438425	9.48299e-05	0.00528515	5906.4	8004.37
Trim14	0.434709	0.000914939	0.0334535	2316.97	3132.68
Zfand5	0.428668	0.00132794	0.0459219	1287.13	1733.95
Swap70	0.412656	7.62725e-08	1.12267e-05	3514.13	4678.3
Tm9sf4	0.408746	3.13632e-05	0.00203435	2699.05	3583.32
Ubxn8	0.404374	8.42407e-05	0.00476437	1105.99	1464.79
Sh3tc1	0.38432	0.000520523	0.0214968	894.643	1167.57
Lamp1	0.377833	5.64107e-06	0.000476214	12197.5	15850.6
Atp1a3	0.377094	0.000284641	0.0130186	4440.63	5768.97
Rasgrp2	0.376243	0.000208613	0.0102354	4689.24	6088.27
Adssl1	0.366222	9.81469e-05	0.0053773	4008.55	5165.03
Dnmt3a	0.360406	0.000797839	0.0301316	2139.24	2746.15
Neu1	0.356635	2.16072e-05	0.00154174	6645.87	8510.85
Phkb	0.340164	0.00148206	0.0496079	2417.69	3060.19
Srxn1	0.324774	0.00137821	0.0469532	1462.8	1833.38
Hdgfl2	-0.306695	0.000967255	0.0350317	2882.19	2330.7
Card9	-0.30872	0.00117635	0.0416842	6000.27	4844.23
Ipo4	-0.334517	0.000566295	0.0232201	1603.96	1270.3
Hacd3	-0.361777	0.000652271	0.0258232	1685.21	1309.72
Mvk	-0.386311	0.000888539	0.0327527	1071.82	819.543
Usp36	-0.391498	0.000470984	0.0199534	1692.33	1288.64
Tspan4	-0.396453	0.00130896	0.0455399	1605.41	1218.77
Lpar2	-0.429742	0.000491685	0.0206778	714.988	530.336
Plscr3	-0.43192	4.59767e-05	0.00290032	1775.81	1315.13
Impdh1	-0.446389	0.000228206	0.0110085	3660.84	2687.17
Iffo1	-0.451045	7.98644e-05	0.00456181	1853.59	1355.29
Tceal9	-0.453396	0.000759251	0.0290565	423.415	309.208
Fabp5	-0.454773	0.00137774	0.0469532	820.26	597.505
Zfp692	-0.48639	0.000913987	0.0334535	944.234	673.453
Abca2	-0.486414	0.00098558	0.0355831	4413.52	3148.48
Snhg15	-0.527457	0.000417636	0.0180259	702.024	486.933
Lpcat4	-0.531568	5.06084e-05	0.00310714	849.698	588.378
Myo1e	-0.540495	0.00124247	0.0436232	411.201	283.725
Cdk18	-0.554248	3.90178e-06	0.000341957	720.196	489.403
Parp8	-0.559888	0.000603742	0.0242362	4148.7	2812.64
Pcdh7	-0.581365	0.00139709	0.0473155	682.631	456.593
Fam43a	-0.632778	0.000918288	0.0334694	259.457	167.168
Anxa9	-0.643805	7.4573e-05	0.00430237	484.021	309.25
Phlda3	-0.661412	0.000721611	0.027895	494.667	312.089
Nlgn2	-0.662122	2.26093e-06	0.000212768	873.509	551.33
P2ry14	-0.672576	0.000820639	0.030891	220.224	137.905
St14	-0.703802	4.29775e-08	6.6679e-06	1322.9	811.197
Fyn	-0.718804	0.000105873	0.0057608	316.703	193.097
Lipg	-0.784573	0.000623439	0.0248531	284.288	164.199
Ankrd13b	-0.815959	0.00134196	0.0462675	962.341	545.59
Pcsk4	-0.93243	0.000617893	0.0247179	164.05	86.0725
Hcar2	-0.953895	0.000721466	0.027895	246.367	128.529
Cpne2	-0.955348	1.73815e-13	6.43731e-11	2104.39	1083.96
Olfm4	-0.967372	0.000388529	0.0168966	1551.16	794.386
Slpi	-0.979719	0.000272525	0.0126164	155475	78837
St8sia4	-0.991707	0.000746224	0.0287497	233.881	118.554
Rcor2	-0.998984	4.76402e-05	0.00297259	1339.5	669.236
Bcl2	-1.0401	1.06812e-07	1.44272e-05	940.413	456.09
Nat8l	-1.05304	1.7202e-07	2.14669e-05	678.518	326.51
Col18a1	-1.10284	0.000154149	0.00792389	282.472	131.992
B3gnt7	-1.14491	0.0010836	0.0387351	183.581	83.6021
Unc5b	-1.18515	0.000715558	0.0278486	46.05	20.2713
Atf3	-1.2047	0.000163211	0.00821851	63.8173	28.5295
Slc22a3	-1.20959	0.000154613	0.00792389	1077.69	466.453
Nt5e	-1.27761	2.74997e-17	1.75209e-14	2012.46	828.972
Rapgef3	-1.27902	0.000319366	0.014379	307.023	126.464
Gem	-1.41907	0.00052022	0.0214968	52.3368	20.11
Prg2	-1.47242	3.77727e-25	3.61391e-22	28350.1	10216.5
Gpd1	-1.52571	0.00076798	0.0291959	78.6678	26.9956
Galnt6	-1.5527	1.11937e-23	9.17964e-21	7120.36	2428.37
Far2	-1.60394	1.69157e-09	3.29168e-07	199.172	64.9692
Ms4a2	-1.62062	2.23187e-12	7.32117e-10	364.967	117.676
Epx	-1.65527	0.000631776	0.0250983	2735.69	868.004
B4galnt4	-1.75255	2.14122e-05	0.00154174	84.564	25.2585
Tns1	-1.79661	2.71547e-05	0.00185574	75.8312	21.8366
Tmem171	-1.93096	0.000572129	0.0233759	88.8654	23.4019
Mir7678	-2.04231	8.86472e-08	1.2722e-05	167.181	39.8615
Slc45a3	-2.07154	0.000403789	0.017494	257.212	61.6041
Itga9	-2.1078	3.14355e-06	0.000284182	117.071	27.3959
Fut7	-2.24997	8.77035e-09	1.45931e-06	838.396	176.399
Cdh1	-2.36306	2.12467e-06	0.000202889	137.147	26.5535
Slc6a4	-3.25976	0.000461739	0.0197072	184.669	19.5275

## Sheet: S3C# Ar_shC Ar_shE Pathways
Enrichment analysis report
Enrichment by Pathway Maps					Ar_shC				Ar_shE
#	Maps	Total	min(pValue)	Min FDR	p-value	FDR	In Data	Network Objects from Active Data	p-value	FDR	In Data	Network Objects from Active Data
1	Transcription_HIF-1 targets	95	1.69021e-08	2.11497e-05	1.69021e-08	2.11497e-05	19	TGM2, NIX, NOXA, Adipophilin, VEGF-A, 5'-NTD, Ceruloplasmin, iNOS, Lysyl oxidase, Transferrin, Adrenomedullin, TGF-beta 3, HGF receptor (Met), MMP-9, PAI1, PFKL, CXCR4, A2M receptor, MDR1	1.96452e-05	0.00479674	10	Ceruloplasmin, MMP-9, PAI1, Adrenomedullin, Angiopoietin 2, A2M receptor, NOXA, Adipophilin, 5'-NTD, Transferrin
2	Immune response_Antigen presentation by MHC class I: cross-presentation	99	3.42719e-08	2.11497e-05	3.42719e-08	2.11497e-05	19	Dectin-1, Adipophilin, FCGR3A, HYOU1, MGL2, Rab-32, TLR9, HSP70, cPLA2, TLR4, Rab-34, RanBPM, Calreticulin, A2M receptor, EHD1, HSPA1A, TLR2, gp91-phox, p47-phox	2.82438e-05	0.00479674	10	TLR4, HSP70, A2M receptor, EHD1, HSPA1A, gp91-phox, p47-phox, Adipophilin, FCGR3A, MGL2
3	Development_Transcription regulation of granulocyte development	32	4.7742e-08	2.11497e-05	4.7742e-08	2.11497e-05	11	PU.1, MAD, Leukocyte elastase, Myeloblastin, PKC, C/EBPepsilon, gp91-phox, CD13, p47-phox, C/EBPalpha, PERM	0.000401261	0.0197675	5	Myeloblastin, Leukocyte elastase, gp91-phox, p47-phox, PKC
4	Oxidative stress_ROS-induced cellular signaling	108	7.21569e-07	0.000239741	7.21569e-07	0.000239741	18	PLK3 (CNK), Chk2, PKC-beta, NOXA, VEGF-A, ACACA, PKA-reg (cAMP-dependent), RelA (p65 NF-kB subunit), SREBP1 (nuclear), NF-kB, iNOS, PKC, NIK(MAP3K14), Adrenomedullin, SCD, PAI1, DLC1 (Dynein LC8a), HSPA1A	1.61726e-06	0.00131821	12	PAI1, Adrenomedullin, SREBP1 (nuclear), SCD, PKC-beta, NOXA, HSPA1A, NRF2, PKC, SRX1, NIK(MAP3K14), ACACA
5	Gamma-secretase proteolytic targets	76	2.58726e-06	0.00131821	0.00148084	0.0269593	10	E-cadherin, APP-C99, APP-C83 (CTF), Amyloid beta 40, E-cadherin (CTF1), APP, E-cadherin (CTF2), alphaAPPs, APP-C59 (AICD), Amyloid beta 42	2.58726e-06	0.00131821	10	E-cadherin (CTF2), APP-C59 (AICD), Amyloid beta 40, alphaAPPs, E-cadherin, E-cadherin (CTF1), APP-C99, APP-C83 (CTF), Amyloid beta 42, APP
6	Myeloid-derived suppressor cells and M2 macrophages in cancer	64	2.60861e-06	0.000577806	2.60861e-06	0.000577806	13	IRF8, ARG1, EPAS1, ID1, IDO1, VEGF-A, NF-kB, iNOS, C/EBPbeta, KLF4, TLR4, PKC-beta2, SLC7A11	0.00905395	0.102368	5	TLR4, IRF8, ARG1, PKC-beta2, IDO1
7	Development_Regulation of epithelial-to-mesenchymal transition (EMT)	64	2.60861e-06	0.000577806	2.60861e-06	0.000577806	13	E-cadherin, TGIF, RelA (p65 NF-kB subunit), TGF-beta 3, HGF receptor (Met), TGF-beta receptor type II, MMP-9, PAI1, ZO-1, Frizzled, FGFR1, Bcl-2, Sno-N	0.000279344	0.017585	7	MMP-9, PAI1, E-cadherin, Frizzled, FGFR1, Bcl-2, TGF-beta receptor type II
8	Inflammatory mechanisms of pancreatic cancerogenesis	67	4.47626e-06	0.000849849	4.47626e-06	0.000849849	13	C/EBP, VEGF-A, IL-1 alpha, RelA (p65 NF-kB subunit), GRO-1, NF-kB, iNOS, c-Fos, IRF1, MMP-9, TLR4, CXCR4, Bcl-2	0.0109297	0.110271	5	IL-1 alpha, MMP-9, TLR4, GRO-1, Bcl-2
9	Chemotaxis_Lysophosphatidic acid signaling via GPCRs	129	9.87638e-06	0.00164071	9.87638e-06	0.00164071	18	HB-EGF, LPAR2, Tiam1, E-cadherin, Rho GTPase, cPKC (conventional), PDZ-RhoGEF, PKC, c-Fos, G-protein alpha-q/11, PKC-delta, Tcf(Lef), LIMK, LPAR6, Caspase-3, Bcl-2, Cofilin, G-protein gamma 12	0.00440797	0.0748142	8	LPAR2, PDZ-RhoGEF, E-cadherin, PKC-delta, Bcl-2, PKC, Rho GTPase, cPKC (conventional)
10	Immune response_Lysophosphatidic acid signaling via NF-kB	53	1.24081e-05	0.00183227	1.24081e-05	0.00183227	11	LPAR2, VEGF-A, VCAM1, RelA (p65 NF-kB subunit), NF-kB, PKC, TSLP, PKC-delta, GRO-3, MMP-9, Caspase-3	0.00406753	0.0742342	5	GRO-3, MMP-9, LPAR2, PKC-delta, PKC
11	TNF-alpha and IL-1 beta-mediated regulation of contraction and secretion of inflammatory factors in normal and asthmatic airway smooth muscle	65	1.77656e-05	0.00236104	1.77656e-05	0.00236104	12	HDAC4, VCAM1, RelA (p65 NF-kB subunit), GRO-1, NF-kB, c-Fos, PLA2, GRO-3, MMP-9, PKC-beta2, gp91-phox, p47-phox	0.00187296	0.0477137	6	GRO-3, MMP-9, GRO-1, PKC-beta2, gp91-phox, p47-phox
12	Immune response_Antigen presentation by MHC class II	118	2.40804e-05	0.00479674	0.000533583	0.0153491	14	MHC class II alpha chain, Dectin-1, FCGR3A, ARHGEF2, PKC, PKC-delta, MYO1E, TLR4, CLEC10A, Itch, A2M receptor, Bcl-2, TLR2, SWAP-70	2.40804e-05	0.00479674	11	MHC class II alpha chain, TLR4, CLEC10A, Itch, A2M receptor, PKC-delta, Bcl-2, SWAP-70, PKC, FCGR3A, MYO1E
13	Th9 cells in asthma	47	2.45344e-05	0.00291965	2.45344e-05	0.00291965	10	PU.1, ST2(L), TGF-beta, PKA-reg (cAMP-dependent), CRLR, RelA (p65 NF-kB subunit), NIK(MAP3K14), TSLP, RAMP1, IL-33	0.0677396	0.26447	3	CRLR, IL-33, NIK(MAP3K14)
14	SCAP/SREBP Transcriptional Control of Cholesterol and FA Biosynthesis	45	2.81791e-05	0.00479674	0.00287538	0.0393957	7	SREBP1 precursor, ACACA, ACLY, SREBP1 (nuclear), SCD, SREBP1 (Golgi membrane), ACSA	2.81791e-05	0.00479674	7	SREBP1 precursor, SREBP1 (nuclear), SCD, SREBP1 (Golgi membrane), MVK, ACSA, ACACA
15	Role of adipose tissue hypoxia in obesity and type 2 diabetes	30	2.818e-05	0.00291965	2.818e-05	0.00291965	8	RXRA, EPAS1, VEGF-A, RelA (p65 NF-kB subunit), Lysyl oxidase, MMP-9, PAI1, C/EBPalpha	0.120829	0.356882	2	MMP-9, PAI1
16	Signal transduction_mTORC2 downstream signaling	68	2.85594e-05	0.00291965	2.85594e-05	0.00291965	12	cPKC (conventional), ACACA, PKA-reg (cAMP-dependent), IL7RA, TBCD4, SREBP1 (nuclear), PKC, SCD, PKC-delta, Bim, TLR4, PKC-beta2	6.06158e-05	0.00772094	8	TLR4, PKC-beta2, SREBP1 (nuclear), SCD, PKC-delta, PKC, cPKC (conventional), ACACA
17	The innate immune response to contact allergens	33	4.28075e-05	0.00623155	0.000422622	0.0140786	7	P2X7, IL-1 alpha, NF-kB, HSP70, CARD5, TLR4, TLR2	4.28075e-05	0.00623155	6	CARD5, IL-1 alpha, TLR4, HSP70, P2X7, NRF2
18	Immune response_IL-9 signaling pathway	62	5.82783e-05	0.00553227	5.82783e-05	0.00553227	11	VEGF-A, M-Ras, SOCS2, MC-CPA, VCAM1, Scinderin, Bcl-3, IL-22, Pim-1, IL9R, Bcl-2	0.0355397	0.190605	4	Pim-1, Bcl-2, Bcl-3, M-Ras
19	Production and activation of TGF-beta in airway smooth muscle cells	35	9.37208e-05	0.00778469	9.37208e-05	0.00778469	8	Leukocyte elastase, TGF-beta, RelA (p65 NF-kB subunit), c-Fos, TGF-beta 3, TGF-beta receptor type II, PAI1, TLR4	0.00505986	0.0767074	4	PAI1, TLR4, Leukocyte elastase, TGF-beta receptor type II
20	NALP3 inflammasome activation in age-related macular degeneration (AMD)	35	9.37208e-05	0.00778469	9.37208e-05	0.00778469	8	P2X7, IL-1 alpha, RelA (p65 NF-kB subunit), Amyloid beta 40, NF-kB, CARD5, Caspase-3, TLR2	0.00505986	0.0767074	4	CARD5, IL-1 alpha, Amyloid beta 40, P2X7
21	Impaired macrophage phagocytic function in asthma	38	9.81328e-05	0.0111108	0.00527136	0.0506825	6	Leukocyte elastase, FCGR3A, GSHB, MMP-9, Calreticulin, A2M receptor	9.81328e-05	0.0111108	6	MMP-9, Leukocyte elastase, A2M receptor, GSHB, NRF2, FCGR3A
22	Role of IFN-beta in the improvement of blood-brain barrier integrity in multiple sclerosis	27	0.000109922	0.00859328	0.000109922	0.00859328	7	sVCAM1, 5'-NTD, VCAM1, NF-kB, c-Fos, IRF1, MMP-9	0.101299	0.329623	2	MMP-9, 5'-NTD
23	Gamma-Secretase regulation of neuronal cell development and function	57	0.000133875	0.0136419	0.0107725	0.0724941	7	APP-C99, Amyloid beta 40, betaAPPs, c-Fos, APP, Amyloid beta, APP-C59 (AICD)	0.000133875	0.0136419	7	APP-C59 (AICD), Amyloid beta 40, Amyloid beta, APP-C99, Neuregulin 1, betaAPPs, APP
24	Immune response_Histamine H1 receptor signaling in immune response	47	0.000148955	0.0108295	0.000148955	0.0108295	9	Histamine H1 receptor, VCAM1, RelA (p65 NF-kB subunit), MMP-13, iNOS, c-Fos, G-protein alpha-q/11, cPLA2, MMP-9	0.614687	0.680794	1	MMP-9
25	Role of integrins in eosinophil degranulation in asthma	58	0.000149687	0.0138665	0.0118108	0.0769438	7	FCGR3A, VCAM1, Hck, PKC, PRG2, PKC-beta2, PERE	0.000149687	0.0138665	7	Hck, PRG2, PKC-beta2, PERE, PKC, FCGR3A, Eotaxin-2
26	Cell cycle_Regulation of G1/S transition (part 1)	38	0.000173809	0.0108295	0.000173809	0.0108295	8	Cyclin D2, PLK3 (CNK), Chk2, PP2A regulatory, PP2A catalytic, SMAD3, TGF-beta receptor type II, Cyclin D	0.0401058	0.199355	3	SMAD3, PP2A regulatory, TGF-beta receptor type II
27	Insulin-dependent stimulation of SREBP-1 in type 2 diabetes in liver	27	0.000174538	0.0148212	0.00532647	0.0506825	5	SREBP1 precursor, PKC-beta, ACACA, SREBP1 (nuclear), SREBP1 (Golgi membrane)	0.000174538	0.0148212	5	SREBP1 precursor, SREBP1 (nuclear), SREBP1 (Golgi membrane), PKC-beta, ACACA
28	Neuropeptide signaling in pancreatic cancer	48	0.000176449	0.0108295	0.000176449	0.0108295	9	PKC-beta, VEGF-A, G-protein alpha-q, NF-kB, c-Fos, G-protein alpha-q/11, HGF receptor (Met), PKC-beta2, NF-kB p65/p65	0.250157	0.496901	2	PKC-beta2, PKC-beta
29	Stimulation of TGF-beta signaling in lung cancer	48	0.000176449	0.0108295	0.000176449	0.0108295	9	E-cadherin, VEGF-A, TGF-beta, RelA (p65 NF-kB subunit), SMAD3, TGF-beta 3, TGF-beta receptor type II, MMP-9, PAI1	0.000369124	0.0197675	6	MMP-9, PAI1, E-cadherin, SMAD3, Fyn, TGF-beta receptor type II
30	Immune response_CD137 signaling in immune cell	29	0.00017927	0.0108295	0.00017927	0.0108295	7	Cyclin D2, BFL1, NF-kB, NIK(MAP3K14), Bim, ASK1 (MAP3K5), Bcl-2	0.114219	0.351569	2	Bcl-2, NIK(MAP3K14)
31	Role of ZNF202 in regulation of expression of genes involved in atherosclerosis	21	0.000192601	0.011129	0.000192601	0.011129	6	PU.1, VEGF-A, ABCA1, APOE, ABCG1, HDL proteins	0.0654679	0.260593	2	ABCA1, ABCG1
32	Signal transduction_mTORC1 downstream signaling	61	0.000206415	0.0161797	0.00111143	0.0217219	9	SC5D, eIF4B, VEGF-A, SREBP1 (nuclear), SCD, PDCD4, eIF4A, ACSL3, Cyclin D	0.000206415	0.0161797	7	SC5D, eIF4B, SREBP1 (nuclear), SCD, eIF4A, ACSL3, MVK
33	Transport_Regulation of ATP-binding transporters by Retinoic acid and orphan nuclear receptor PXR	39	0.00021054	0.0116586	0.00021054	0.0116586	8	RXRA, ABCA1, APOE, MRP3, ABCG1, RARgamma, RAR-gamma/RXR-alpha, MDR1	0.183735	0.433393	2	ABCA1, ABCG1
34	Regulation of lipid metabolism_RXR-dependent regulation of lipid metabolism via PPAR, RAR and VDR	30	0.000225254	0.0119745	0.000225254	0.0119745	7	RXRA, RAR-beta/RXR-alpha, CPT-1A, VDR/RXR-alpha, RARbeta, SCD, RARgamma	0.120829	0.356882	2	SCD, CPT-1A
35	Adiponectin in pathogenesis of type 2 diabetes	29	0.000248498	0.017585	0.00125792	0.0235462	6	SREBP1 precursor, CPT-1A, ACACA, SREBP1 (nuclear), ACOX1, SCD	0.000248498	0.017585	5	SREBP1 precursor, SREBP1 (nuclear), SCD, CPT-1A, ACACA
36	Transcription_Role of VDR in regulation of genes involved in osteoporosis	61	0.000248854	0.0121166	0.000248854	0.0121166	10	RXRA, PKC-beta, CYP27B1, IL-1 alpha, APOE, SMAD3, c-Fos, p57, VDR, Calreticulin	0.00741314	0.0944249	5	IL-1 alpha, PKC-beta, SMAD3, VDR, CYP27B1
37	Role of fibroblasts in the sensitization phase of allergic contact dermatitis	22	0.000255278	0.0121166	0.000255278	0.0121166	6	E-cadherin, IL-1 alpha, NF-kB, Collagen IV, MMP-9, CXCR4	0.000866389	0.0339558	4	IL-1 alpha, MMP-9, E-cadherin, Collagen IV
38	Inhibition of RUNX3 signaling in gastric cancer	22	0.000255278	0.0121166	0.000255278	0.0121166	6	VEGF-A, Bim, MMP-9, Caspase-3, Bcl-2, MDR1	0.0710905	0.272873	2	MMP-9, Bcl-2
39	TGF-beta-induced fibroblast/ myofibroblast migration and extracellular matrix production in asthmatic airways	64	0.000279344	0.0137008	0.000372424	0.0137008	10	ITGA1, COL4A1, MMP-13, SMAD3, Collagen IV, TGF-beta 3, PKC-delta, TGF-beta receptor type II, MMP-9, PAI1	0.000279344	0.017585	7	MMP-9, PAI1, COL4A1, SMAD3, PKC-delta, Collagen IV, TGF-beta receptor type II
40	Activation of TGF-beta signaling in advanced colorectal cancer	30	0.000293371	0.017585	0.00845851	0.062277	5	E-cadherin, SMAD3, TGF-beta receptor type II, MMP-9, PAI1	0.000293371	0.017585	5	MMP-9, PAI1, E-cadherin, SMAD3, TGF-beta receptor type II
41	Fibroblast/ myofibroblast proliferation in asthmatic airways	41	0.000303151	0.0136921	0.000303151	0.0136921	8	Histamine H1 receptor, EDNRB, NF-kB, SMAD3, PKC, TGF-beta receptor type II, ASK1 (MAP3K5), FGFR1	0.00891462	0.102368	4	SMAD3, FGFR1, PKC, TGF-beta receptor type II
42	TGF-beta signaling via SMADs in breast cancer	47	0.000328414	0.0176207	0.000795516	0.0176207	8	E-cadherin, VEGF-A, MMP-13, SMAD3, TGF-beta 3, TGF-beta receptor type II, MMP-9, PAI1	0.000328414	0.0185919	6	MMP-9, PAI1, E-cadherin, ATF-3, SMAD3, TGF-beta receptor type II
43	Putative pathways for stimulation of fat cell differentiation by Bisphenol A	32	0.000345627	0.0136921	0.000345627	0.0136921	7	SREBP1 precursor, A-FABP, SCD, GATA-2, C/EBPbeta, C/EBPalpha, GPD1	0.0257214	0.161791	3	SREBP1 precursor, SCD, GPD1
44	Th2 cytokine-induced alternative activation of alveolar macrophages in asthma	32	0.000345627	0.0136921	0.000345627	0.0136921	7	TGM2, ARG1, ST2(L), TSLP, CLEC10A, IL-33, CXCR4	0.0036415	0.070013	4	CLEC10A, ARG1, IL-33, Eotaxin-2
45	Transcription targets of Androgen receptor involved in Prostate Cancer	42	0.000360591	0.0136921	0.000360591	0.0136921	8	E-cadherin, SLC45A3, VEGF-A, APP, PKC-delta, TLR2, Versican, VIL2 (ezrin)	0.00144064	0.0419431	5	E-cadherin, SLC45A3, PKC-delta, VIL2 (ezrin), APP
46	Stromal-epithelial interaction in Prostate Cancer	42	0.000360591	0.0136921	0.000360591	0.0136921	8	E-cadherin, SMAD3, TGF-beta 3, HGF receptor (Met), TGF-beta receptor type II, MMP-9, FGFR1, Versican	0.00144064	0.0419431	5	MMP-9, E-cadherin, SMAD3, FGFR1, TGF-beta receptor type II
47	IL-1 signaling in melanoma	42	0.000360591	0.0136921	0.000360591	0.0136921	8	VEGF-A, IL-1 alpha, VCAM1, GRO-1, NF-kB, iNOS, GRO-3, MMP-9	0.00970136	0.10406	4	GRO-3, IL-1 alpha, MMP-9, GRO-1
48	TNF-alpha, IL-1 beta induce dyslipidemia and inflammation in obesity and type 2 diabetes in adipocytes	42	0.000360591	0.0136921	0.000360591	0.0136921	8	SREBP1 precursor, Apelin, PKA-reg (cAMP-dependent), APOE, NF-kB, iNOS, LIPS, PAI1	0.205649	0.455557	2	PAI1, SREBP1 precursor
49	Eosinophil adhesion and transendothelial migration in asthma	68	0.000407377	0.0197675	0.0264534	0.120813	7	VCAM1, PKC, Collagen IV, PKC-delta, c-Kit, MMP-9, P2Y2	0.000407377	0.0197675	7	MMP-9, P2Y2, PKC-delta, PKC, HTR2A, Eotaxin-2, Collagen IV
50	NF-kB-, AP-1- and MAPKs-mediated proinflammatory cytokine production by eosinophils in asthma	43	0.000426589	0.0140786	0.000426589	0.0140786	8	ST2(L), Leukocyte elastase, Myeloblastin, GRO-1, NF-kB, PRG2, TSLP, IL-33	0.00160397	0.0454012	5	Myeloblastin, PRG2, GRO-1, IL-33, Leukocyte elastase
51	Dual role of TGF-beta 1 in HCC	24	0.000427933	0.0140786	0.000427933	0.0140786	6	VEGF-A, NF-kB, SMAD3, TGF-beta receptor type II, PAI1, Bcl-2	0.00121962	0.0414264	4	PAI1, SMAD3, Bcl-2, TGF-beta receptor type II
52	Disruption of apoptosis, proliferation and shedding of epithelial cells in asthma	54	0.000444922	0.0140786	0.000444922	0.0140786	9	E-cadherin, IL-1 alpha, EDNRB, NF-kB, SMAD3, TSLP, MMP-9, Caspase-3, Bcl-2	0.00441085	0.0748142	5	IL-1 alpha, MMP-9, E-cadherin, SMAD3, Bcl-2
53	Eosinophil granule protein release in asthma	54	0.000444922	0.0140786	0.000444922	0.0140786	9	ST2(L), Leukocyte elastase, VEGF-A, cPKC (conventional), PKC, PRG2, TSLP, IL-33, PERE	0.000702997	0.0298481	6	PRG2, IL-33, Leukocyte elastase, PERE, PKC, cPKC (conventional)
54	Proteases and EGFR-activated mucin production in airway epithelium in COPD	50	0.000462318	0.0206135	0.0197047	0.100721	6	Leukocyte elastase, NF-kB, PKC-delta, MMP-9, Bcl-2, p47-phox	0.000462318	0.0206135	6	MMP-9, Leukocyte elastase, PKC-delta, Bcl-2, Neuregulin 1, p47-phox
55	G-protein signaling_Regulation of CDC42 activity	33	0.000465271	0.0206135	0.012678	0.0810052	5	RHG7, Frabin, Caspase-3, FGFR1, VIL2 (ezrin)	0.000465271	0.0206135	5	Frabin, RHG7, FGFR1, Fyn, VIL2 (ezrin)
56	Release of pro-inflammatory factors and proteases by alveolar macrophages in asthma	44	0.00050207	0.0151424	0.00050207	0.0151424	8	GRO-1, NF-kB, iNOS, IRF1, MMP-9, TLR4, IRF5, TLR2	0.0577559	0.241202	3	MMP-9, TLR4, GRO-1
57	Disruption of epithelial layer restitution in asthma	34	0.000512721	0.0151424	0.000512721	0.0151424	7	RXRA, IL-1 alpha, SMAD3, HGF receptor (Met), RARgamma, MMP-9, PAI1	0.00455199	0.0748142	4	IL-1 alpha, MMP-9, PAI1, SMAD3
58	Immune response_IL-11 signaling via JAK/STAT	34	0.000512721	0.0151424	0.000512721	0.0151424	7	Leukocyte elastase, A-FABP, Myeloblastin, c-Fos, Pim-1, Metallothionein-II, Bcl-2	0.00455199	0.0748142	4	Pim-1, Myeloblastin, Leukocyte elastase, Bcl-2
59	Development_Glucocorticoid receptor signaling	25	0.000542819	0.0153491	0.000542819	0.0153491	6	MMP-13, NF-kB, SMAD3, HSP70, C/EBPbeta, PAI1	0.0132094	0.1178	3	PAI1, HSP70, SMAD3
60	Glomerular injury in Lupus Nephritis	92	0.0005579	0.0154469	0.0005579	0.0154469	12	TGF-beta, VCAM1, RelA (p65 NF-kB subunit), GRO-1, NF-kB, iNOS, PKC-beta1, IRF1, GRO-3, MMP-9, PKC-beta2, Bcl-2	0.0103604	0.109971	6	GRO-3, MMP-9, GRO-1, PKC-beta2, PKC-beta1, Bcl-2
61	Interleukins-induced inflammatory response in asthmatic airway fibroblasts	35	0.000617471	0.0160906	0.000617471	0.0160906	7	IL-1 alpha, VCAM1, RelA (p65 NF-kB subunit), GRO-1, NF-kB, c-Fos, IL-33	0.0324953	0.181938	3	IL-1 alpha, GRO-1, IL-33
62	Role of growth factor receptors transactivation by Hyaluronic acid / CD44 signaling in tumor progression	35	0.000617471	0.0160906	0.000617471	0.0160906	7	Ankyrin 1, SMAD3, HGF receptor (Met), PKC-delta, MMP-9, MDR1, p47-phox	0.00505986	0.0767074	4	MMP-9, SMAD3, PKC-delta, p47-phox
63	Transcription_Role of the non-genomic action of Retinoic acid and phosphorylation of Retinoic acid receptors in the initiation of transcription	35	0.000617471	0.0160906	0.000617471	0.0160906	7	RXRA, G-protein alpha-q, RARbeta, NCOA3 (pCIP/SRC3), PKC-delta, RARgamma, CYP26A1	0.0324953	0.181938	3	NCOA3 (pCIP/SRC3), PKC-delta, CYP26A1
64	Development_Non-genomic action of Retinoic acid in cell differentiation	57	0.000671363	0.0165633	0.000671363	0.0165633	9	RXRA, TGM2, VEGF-A, PKA-reg type II (cAMP-dependent), RARbeta, c-Fos, PRKAR2B, RARgamma, Ryanodine receptor 1	0.685611	0.717287	1	Ryanodine receptor 1
65	Signal transduction_Calcium signaling	46	0.000685463	0.0165633	0.000685463	0.0165633	8	cPKC (conventional), HDAC4, MEF2, PP2A catalytic, HDAC5, CaMKK, Ryanodine receptor 1, VIL2 (ezrin)	0.0132944	0.1178	4	CaMKK, cPKC (conventional), Ryanodine receptor 1, VIL2 (ezrin)
66	Development_TGF-beta-dependent induction of EMT via RhoA, PI3K and ILK	46	0.000685463	0.0165633	0.000685463	0.0165633	8	E-cadherin, RelA (p65 NF-kB subunit), SMAD3, LIMK2, TGF-beta 3, TGF-beta receptor type II, ZO-1, Cofilin	0.0643291	0.260124	3	E-cadherin, SMAD3, TGF-beta receptor type II
67	FGF signaling in pancreatic cancer	46	0.000685463	0.0165633	0.000685463	0.0165633	8	E-cadherin, VEGF-A, Glypican-1, NF-kB, Syndecan-1, c-Fos, MMP-9, FGFR1	0.0132944	0.1178	4	MMP-9, E-cadherin, Syndecan-1, FGFR1
68	Development_Beta adrenergic receptors in brown adipocyte differentiation	36	0.000738512	0.0175265	0.000738512	0.0175265	7	DIO2, A-FABP, PKA-reg (cAMP-dependent), LIPS, SCD, C/EBPbeta, KLF4	0.518158	0.654279	1	SCD
69	Mechanisms of drug resistance in SCLC	70	0.000774559	0.0176207	0.000774559	0.0176207	10	VEGF-A, VCAM1, RelA (p65 NF-kB subunit), Collagen IV, HSP70, c-Kit, Caspase-3, Bcl-2, HSPA1A, MDR1	0.0517152	0.225204	4	HSP70, Bcl-2, HSPA1A, Collagen IV
70	Development_Role of proteases in hematopoietic stem cell mobilization	18	0.000778217	0.0176207	0.000778217	0.0176207	5	Leukocyte elastase, VCAM1, c-Kit, MMP-9, CXCR4	0.0495894	0.219703	2	MMP-9, Leukocyte elastase
71	Immune response_MIF - the neuroendocrine-macrophage connector	47	0.000795516	0.0176207	0.000795516	0.0176207	8	PU.1, cPKC (conventional), PKA-reg (cAMP-dependent), ABCA1, PP2A catalytic, PKC, cPLA2, TLR4	0.0143083	0.124617	4	ABCA1, TLR4, PKC, cPKC (conventional)
72	Origin of Langerhans cells in the steady-state and under inflammatory conditions	22	0.000866389	0.0339558	0.0133813	0.0813469	4	E-cadherin, CXCL14, SMAD3, TGF-beta receptor type II	0.000866389	0.0339558	4	E-cadherin, SMAD3, CXCL14, TGF-beta receptor type II
73	Regulation of lipid metabolism_Regulation of lipid metabolism via LXR, NF-Y and SREBP	38	0.000907107	0.0208712	0.00103649	0.0208712	7	RXRA, SREBP1 precursor, ACACA, ACLY, SREBP1 (nuclear), SCD, SREBP1 (Golgi membrane)	0.000907107	0.0342349	5	SREBP1 precursor, SREBP1 (nuclear), SCD, SREBP1 (Golgi membrane), ACACA
74	A shift from oxidative to glycolytic muscle fiber phenotype in quadriceps muscles in COPD	60	0.000984164	0.0208712	0.000984164	0.0208712	9	DCMC, EPAS1, CPT-1A, HDAC4, MEF2, NF-kB, Fatty acid-binding protein, ALAS1, Ryanodine receptor 1	0.118887	0.356882	3	ALAS1, CPT-1A, Ryanodine receptor 1
75	Aberrant lipid trafficking and metabolism in age-related macular degeneration pathogenesis	60	0.000984164	0.0208712	0.000984164	0.0208712	9	LAMP1, APP-C99, ABCA1, APOE, C/EBP zeta, APP, Caspase-3, TLR2, Amyloid beta 42	0.00691579	0.0892049	5	ABCA1, LAMP1, APP-C99, Amyloid beta 42, APP
76	Role of alpha-V/ beta-6 integrin in colorectal cancer	23	0.00103244	0.0374218	0.00255796	0.0374218	5	PKC, Collagen IV, MMP-9, Caspase-3, Bcl-2	0.00103244	0.0375733	4	MMP-9, Bcl-2, PKC, Collagen IV
77	Release of pro-inflammatory mediators and elastolytic enzymes by alveolar macrophages in COPD	28	0.00103475	0.0208712	0.00103475	0.0208712	6	Leukocyte elastase, RelA (p65 NF-kB subunit), MAPKAPK2, MMP-9, TLR4, TLR2	0.0180076	0.142246	3	MMP-9, TLR4, Leukocyte elastase
78	Role of Th17 cells in asthma	28	0.00103475	0.0208712	0.00103475	0.0208712	6	HB-EGF, VCAM1, GRO-1, NF-kB, IL-22, GRO-3	0.107707	0.338744	2	GRO-3, GRO-1
79	Stem cells_Role of TGF-beta 1 in fibrosis development after myocardial infarction	38	0.00103649	0.0208712	0.00103649	0.0208712	7	TMSB4X, Ac-SDKP, EDNRB, SMAD3, TGF-beta receptor type II, MMP-9, PAI1	0.00680776	0.0889372	4	MMP-9, PAI1, SMAD3, TGF-beta receptor type II
80	Neutrophil-derived granule proteins and cytokines in asthma	49	0.00105812	0.0209886	0.00105812	0.0209886	8	Leukocyte elastase, Hck, PKC, PRG2, TSLP, MMP-9, IL9R, PERM	0.00288324	0.0638701	5	MMP-9, Hck, PRG2, Leukocyte elastase, PKC
81	Oxidative stress_Activation of NADPH oxidase	59	0.00112862	0.0396575	0.003575	0.0458738	8	Tiam1, cPKC (conventional), VAV-3, PKC, PKC-delta, PKC-beta2, gp91-phox, p47-phox	0.00112862	0.0396575	6	PKC-beta2, PKC-delta, gp91-phox, p47-phox, PKC, cPKC (conventional)
82	Transport_The role of AVP in regulation of Aquaporin 2 and renal water reabsorption	50	0.00121315	0.0231089	0.00121315	0.0231089	8	PKA-reg type II (cAMP-dependent), PKA-reg (cAMP-dependent), SPA1, cAMP-GEFI, c-Fos, PRKAR2B, MyHC, Ryanodine receptor 1	0.0784504	0.288595	3	MyHC, cAMP-GEFI, Ryanodine receptor 1
83	Development_PACAP signaling in neural cells	39	0.00121717	0.0231089	0.00121717	0.0231089	7	cPKC (conventional), PKA-reg (cAMP-dependent), cAMP-GEFI, c-Fos, G-protein alpha-q/11, Caspase-3, Bcl-2	0.0428255	0.206665	3	Bcl-2, cAMP-GEFI, cPKC (conventional)
84	Putative pathways of n-3 and n-6 fatty acids in obesity and type 2 diabetes	51	0.00138575	0.0255787	0.00138575	0.0255787	8	SREBP1 precursor, COX-1 (PTGS1), ACACA, PKA-reg (cAMP-dependent), SREBP1 (nuclear), c-Fos, G-protein alpha-q/11, C/EBPbeta	0.0188472	0.143323	4	SREBP1 precursor, SREBP1 (nuclear), COX-1 (PTGS1), ACACA
85	Defective macrophage-mediated bacterial phagocytosis in COPD	25	0.00142932	0.0419431	0.0209121	0.104091	4	MBL2, FCGR3A, Calreticulin, A2M receptor	0.00142932	0.0419431	4	MBL2, A2M receptor, NRF2, FCGR3A
86	Activation of pro-oncogenic TGF-beta potential in gastric cancer	25	0.00142932	0.0419431	0.00376242	0.0458738	5	SMAD3, TGF-beta 3, PKC-delta, TGF-beta receptor type II, MMP-9	0.00142932	0.0419431	4	MMP-9, SMAD3, PKC-delta, TGF-beta receptor type II
87	Fenofibrate in treatment of type 2 diabetes and metabolic syndrome X	25	0.00142932	0.0419431	0.00376242	0.0458738	5	ABCA1, ACOX1, ABCG1, PAI1, Acyl-CoA synthetase	0.00142932	0.0419431	4	ABCA1, PAI1, Acyl-CoA synthetase, ABCG1
88	Oxidative stress in adipocyte dysfunction in type 2 diabetes and metabolic syndrome X	64	0.00157498	0.0282857	0.00157498	0.0282857	9	PU.1, A-FABP, GPX3, APOE, RelA (p65 NF-kB subunit), PLA2, PAI1, gp91-phox, p47-phox	0.0392621	0.199355	4	PAI1, NRF2, gp91-phox, p47-phox
89	SREBP1 cross-talk with PXR, CAR and LXR	26	0.00166292	0.0457976	0.0992131	0.250673	3	SREBP1 precursor, SREBP1 (nuclear), SREBP1 (Golgi membrane)	0.00166292	0.0457976	4	SREBP1 precursor, SREBP1 (nuclear), SREBP1 (Golgi membrane), CYP2B6
90	Transcription_Sirtuin6 regulation and functions	64	0.00172848	0.0463507	0.00592032	0.0531629	8	SREBP1 precursor, CPT-1A, ACACA, RelA (p65 NF-kB subunit), SREBP1 (nuclear), ACOX1, SCD, SREBP1 (Golgi membrane)	0.00172848	0.0463507	6	SREBP1 precursor, SREBP1 (nuclear), SCD, SREBP1 (Golgi membrane), CPT-1A, ACACA
91	TGF-beta 1-mediated induction of EMT in normal and asthmatic airway epithelium	44	0.0017805	0.0465213	0.010855	0.0724941	6	E-cadherin, SMAD3, TGF-beta receptor type II, MMP-9, PAI1, ZO-1	0.0017805	0.0465213	5	MMP-9, PAI1, E-cadherin, SMAD3, TGF-beta receptor type II
92	Apoptosis and survival_Role of PKR in stress-induced apoptosis	53	0.00178924	0.0308818	0.00178924	0.0308818	8	PP2A regulatory, C/EBP zeta, PP2A catalytic, NF-kB, IRF1, TLR4, Caspase-3, PPP2R5A	0.021415	0.150256	4	TLR4, ATF-3, PP2A regulatory, PPP2R5A
93	Immune response_HMGB1/RAGE signaling pathway	53	0.00178924	0.0308818	0.00178924	0.0308818	8	MEF2A, IL-1 alpha, VCAM1, NF-kB, iNOS, PAI1, TLR4, TLR2	0.0898494	0.31248	3	IL-1 alpha, PAI1, TLR4
94	Development_Insulin, IGF-1 and TNF-alpha in brown adipocyte differentiation	53	0.00178924	0.0308818	0.00178924	0.0308818	8	SREBP1 precursor, A-FABP, SREBP1 (nuclear), LIPS, SCD, GATA-2, C/EBPbeta, C/EBPalpha	0.0898494	0.31248	3	SREBP1 precursor, SREBP1 (nuclear), SCD
95	Inhibition of TGF-beta 1 signaling in early colorectal cancer	27	0.00192176	0.0477629	0.00532647	0.0506825	5	E-cadherin, SMAD3, TGF-beta receptor type II, MMP-9, Sno-N	0.00192176	0.0477629	4	MMP-9, E-cadherin, SMAD3, TGF-beta receptor type II
96	CHDI_Correlations from Replication data_Causal network (positive correlations)	79	0.00199273	0.0339531	0.00199273	0.0339531	10	IRAK1/2, IL-1 alpha, MEF2, NF-kB, NIK(MAP3K14), HSP70, CXCR4, Caspase-3, TLR2, VIL2 (ezrin)	0.0210587	0.150256	5	IRAK1/2, IL-1 alpha, HSP70, NIK(MAP3K14), VIL2 (ezrin)
97	Development_Differentiation of white adipocytes	54	0.00202303	0.034033	0.00202303	0.034033	8	SREBP1 precursor, A-FABP, HIVEP2, SREBP1 (nuclear), LIPS, RIP140, C/EBPbeta, C/EBPalpha	0.0937949	0.31637	3	SREBP1 precursor, SREBP1 (nuclear), RIP140
98	TLR and EGFR-induced inflammatory signaling in normal and asthmatic airway epithelium	22	0.00207426	0.0344586	0.00207426	0.0344586	5	HB-EGF, TLR9, TSLP, MMP-9, TLR2	0.359766	0.586994	1	MMP-9
99	Role of IL-6 in obesity and type 2 diabetes in adipocytes	32	0.00215123	0.0348657	0.00215123	0.0348657	6	CPT-1A, LIPS, c-Fos, HP, PKC-delta, PAI1	0.0036415	0.070013	4	PAI1, HP, PKC-delta, CPT-1A
100	Hedgehog signaling in pancreatic cancer	32	0.00215123	0.0348657	0.00215123	0.0348657	6	Cyclin D2, E-cadherin, RelA (p65 NF-kB subunit), SMAD3, MMP-9, Bcl-2	0.0036415	0.070013	4	MMP-9, E-cadherin, SMAD3, Bcl-2

## Sheet: S3D# Ar_shC Transcr Factors
Transcription Factors										Ar_shC
Network Object Name	Actual	n	R	N	Expected	Ratio	p-value	z-score	Input IDs	Signal	p-value
PU.1	85	918	662	23567	25.79	3.296	2.255e-22	12.06	Spi1	0.4	0
C/EBPalpha	69	918	529	23567	20.61	3.349	1.05e-18	11	Cebpa	-0.53	0
RXRA	51	918	362	23567	14.1	3.617	1.696e-15	10.1	Rxra	-0.77	0
GATA-2	192	918	2590	23567	100.9	1.903	3.776e-19	9.807	Gata2	-0.65	0
IRF8	49	918	408	23567	15.89	3.083	2.82e-12	8.545	Irf8	1.1	0
C/EBPbeta	73	918	750	23567	29.21	2.499	6.194e-13	8.398	Cebpb	0.68	0
RelA (p65 NF-kB subunit)	122	918	1610	23567	62.71	1.945	8.057e-13	7.911	Nos2	1.08	0
RARgamma	15	918	70	23567	2.727	5.501	6.262e-08	7.593	Rarg	-0.93	0
SREBP1 precursor	14	918	63	23567	2.454	5.705	1.059e-07	7.528	Srebf1	0.78	0
VDR	65	918	703	23567	27.38	2.374	1.093e-10	7.444	Vdr	0.95	0
c-Fos	45	918	415	23567	16.17	2.784	6.476e-10	7.381	Fos	0.68	0
IRF5	13	918	65	23567	2.532	5.134	1.096e-06	6.72	Irf5	1.11	0
C/EBPepsilon	9	918	36	23567	1.402	6.418	7.238e-06	6.55	Cebpe	0.46	0
SREBP1 (nuclear)	25	918	195	23567	7.596	3.291	1.782e-07	6.468	Srebf1	0.78	0
KLF4	141	918	2398	23567	93.41	1.509	3.774e-07	5.3	Klf4	-1.09	0
TCF7 (TCF1)	18	918	149	23567	5.804	3.101	2.087e-05	5.18	Tcf7	-1.41	0
EPAS1	22	918	215	23567	8.375	2.627	3.737e-05	4.825	Epas1	1.14	0
C/EBP zeta	13	918	99	23567	3.856	3.371	0.000122	4.76	Ddit3	-0.74	0
IRF1	22	918	233	23567	9.076	2.424	0.0001239	4.398	Irf1	1.12	0
SMAD3	28	918	327	23567	12.74	2.198	8.971e-05	4.393	Smad3	2.62	0
ChREBP	13	918	114	23567	4.441	2.928	0.0005005	4.153	Mlxipl	3.36	0
MEIS1	23	918	260	23567	10.13	2.271	0.0002311	4.149	Meis1	0.26	0
LBP9	97	918	1679	23567	65.4	1.483	5.982e-05	4.136	Tfcp2l1	-1.86	0
BMAL1	18	918	190	23567	7.401	2.432	0.0004751	3.99	Arntl	0.47	0
HIC1	4	918	19	23567	0.7401	5.405	0.005551	3.867	Hic1	5.06	0
MafB	10	918	92	23567	3.584	2.79	0.003082	3.464	Mafb	2.57	0
RARbeta	7	918	58	23567	2.259	3.098	0.007098	3.221	Rarb	9.08	0
SOX4	11	918	113	23567	4.402	2.499	0.004627	3.216	Sox4	0.7	0
KLF3	8	918	75	23567	2.921	2.738	0.008671	3.036	Klf3	1.27	0

## Sheet: S3E# Ar_shE Transcr Factors
Transcription Factors										Ar_shE
Network Object Name	Actual	n	R	N	Expected	Ratio	p-value	z-score	Input IDs	Signal	p-value
SREBP1 precursor	10	399	63	23567	1.067	9.375	9.94e-08	8.736	Srebf1	0.45	0
SREBP1 (nuclear)	15	399	195	23567	3.301	4.543	1.286e-06	6.521	Srebf1	0.45	0
VDR	30	399	703	23567	11.9	2.521	3.94e-06	5.371	Vdr	1.2	0
IRF8	19	399	408	23567	6.908	2.751	7.682e-05	4.681	Irf8	1.55	0
NRF2	16	399	422	23567	7.145	2.239	0.002425	3.372	Hebp1	0.9	0
BMAL1	9	399	190	23567	3.217	2.798	0.005243	3.265	Arntl	0.5	0

## Sheet: S3F# Ar_shC GSEA
Author	PMID	Description of signature	GEO acc. no	Source of profile	Up- or down-regulation	Ar_shC
						size	NES	p	FDR(q)
Eppert et al.	21873988	LSC signature/prognosis	GSE30377	Table S7	up-regulated in LSCs	31	1.10428	0.338594	0.563769
		HSC signature/prognosis		Table S8	up-regulated in HSCs	85	1.26419	0.126202	0.383995
Gentles et al.	21177505	LSC signature/prognosis	GSE24006	Figure1, eTable2	up-regulated in LSCs	19	1.69276	0.00744048	0.0734925
					down-regulated in LSCs	10	-1.28384	0.191542	0.182752
Ng et al.	27926740	LSC signature/prognosis	GSE76009	Extended Data Table 1	up-regulated in LSCs	30	-1.6593	0.0170648	0.0418528
					down-regulated in LSCs	28	1.49388	0.0307018	0.336723
Heuser et al.	16266895	Prognosis	GSE4137	Figure 1	up-regulation indicates poor prognosis	18	1.26899	0.190962	0.501842
					down-regulation indicates poor prognosis	32	1.04233	0.399441	0.47726
Metzeler et al.	18716133	Prognosis	GSE12417	Figure 1; Table S1	up-regulation indicates poor prognosis	31	1.21621	0.21751	0.42835
					down-regulation indicates poor prognosis	6	1.44801	0.0609756	0.243896
Li et al.	23382473	Prognosis	GSE37642	Text	up-regulation indicates poor prognosis	20	1.14715	0.306003	0.525805
					down-regulation indicates poor prognosis	2	1.27416	0.134653	0.586844
Yoshimi et al.	21289308	EVI1 signature in murine HSCs	GSE22434	Re-analysis of GSE22434	up-regulated by EVI1	79	-0.955164	0.558685	0.533156
					down-regulated by EVI1	31	1.09254	0.351695	0.496495
Goyama et al.	18682242	EVI1 signature in murine HSCs	GSE11557	Re-analysis of GSE11557	up-regulated by EVI1	23	1.04624	0.425926	0.503554
					down-regulated by EVI1	14	1.04759	0.455696	0.538068
Glass et al.	23826213	EVI1 signature in murine AML cell lines	none	Table2	up-regulated by EVI1	24	1.45581	0.0634218	0.30289
					down-regulated by EVI1	40	-1.6147	0.0163265	0.0340398
Saito et al.	21394097	EVI1 signature in human AML cell lines	GSE35159	Re-analysis of GSE35159	up-regulated by EVI1	38	1.10068	0.349862	0.522228
					down-regulated by EVI1	57	0.863508	0.677922	0.665577
Bard-Chapeau et al.	22308434	EVI1 signature in ovarian cancer cell lines	GSE25212	Dataset S1	up-regulated by EVI1	114	1.00101	0.456847	0.504569
					down-regulated by EVI1	49	1.26752	0.154345	0.432032
GEO acc. no, gene expression omnibus accession number.
Re-analyses of GEO data sets were performed when the publication did not contain an item (figure or table) with the gene expression profile. For re-analysis, criteria (significance, fold-change) were applied that were similar to, but more stringent than, those in the original analysis.
These criteria were, for GSE22434: p<0.001, log2FC>0.3 or <-0.3; for GSE11557: p<0.001, log2FC>3 or <-3; and for GSE35159: p<0.001; log2FC>1 or <-1.
Ar_shC, genes regulated by atRA in LSCeLSK_MA9_shCtrl.
NES, normalized enrichment score (highlighted in red if >=1.4, and in blue if <=-1.4). FDR, false discovery rate. P-values <0.05 and FDRs <0.1 are highlighted in dark grey; 0.05<=p<0.1 and 0.1<=FDR<0.25 in light grey.
