# Supplementary material for: All-trans retinoic acid enhances, and a pan-RAR antagonist counteracts, the stem cell promoting activity of EVI1 in acute myeloid leukemia
Source: Cell Death Dis. 2019 Dec 10;10(12):944. doi: 10.1038/s41419-019-2172-2 (PMC6904467; doi:10.1038/s41419-019-2172-2)
Supplement: Supplementary file 13 — Supplemental Table S4 [file 41419_2019_2172_MOESM13_ESM.xlsx]

## Sheet: S4A# Er_D Ar_shC
Gene	Er_D_log2FC	Er_D_p	Ar_shC_log2FC	Ar_shC_p	Ar_shE_log2FC	Ar_shE_p	shCtrl_DMSO	shCtrl_atRA	shEvi1_DMSO	shEvi1_atRA
4931406C07Rik	0.63	3.4e-07	0.78	1.4e-13	0.24	0.09	548.06	941.95	354.51	419.48
Abi3	1.25	0.0025	0.74	0.033	0.52	0.27	71.16	118.66	30.3	43.51
App	0.65	2.6e-10	0.6	3.6e-11	0.44	9.5e-05	9247.66	14050.9	5906.4	8004.37
Asah2	0.89	0.00029	0.66	0.00091	0.45	0.12	85.02	134.94	45.99	62.67
Azin2	1.15	0.0083	0.8	0.029	0.2	0.7	58.93	102.2	26.72	30.54
Ccnd2	0.72	0.0012	0.65	0.001	0.32	0.19	4755.87	7473.38	2889.4	3603.16
Ckb	0.81	0.00023	0.88	3.9e-06	0.41	0.097	358.46	659.55	204.3	271.97
Ext1	0.94	1.8e-05	0.73	7.4e-05	-0.02	0.95	200.96	334.8	104.34	102.95
Fos	1.12	1.7e-06	0.68	0.00056	-0.18	0.52	174.17	278.86	79.63	71.21
Foxd1	2.01	1.2e-14	1.36	9.7e-15	0.29	0.38	109.13	278.99	26.84	33.12
Gas7	1.39	3.8e-10	0.96	7.5e-07	0	0.99	678.74	1319.4	258.16	260.23
Igf2bp2	2.9	3.6e-29	0.59	0.0035	0.15	0.64	398.45	601.56	53.85	59.65
Kctd12	0.72	0.015	0.9	0.00063	0.51	0.12	1426.49	2662.33	868.06	1234.78
Lpar6	1.07	4.6e-05	1	1e-05	0.5	0.091	246.08	490.73	116.63	165.71
Maged1	0.86	0.00073	1.03	7.3e-07	0.09	0.76	94.43	192.97	51.48	55.38
Mst1r	1.19	0.0039	0.75	0.031	0.38	0.42	66.73	112.28	29.4	38.8
Mt2	2.31	6.4e-52	0.85	1.4e-11	0.18	0.31	1140.31	2056.2	228.78	260.24
Nfkbiz	0.92	0.0002	0.61	0.0048	0.35	0.2	263.89	402.44	138.9	178.52
Notch4	2.53	6.6e-08	1.08	0.0055	0.48	0.37	149.74	315.85	26.03	36.79
Pou2f2	0.61	0.012	0.6	0.0041	0.28	0.31	148.38	225.87	97.62	117.65
Sap30	0.61	8e-05	0.63	2.6e-06	-0.21	0.23	745.57	1156.02	489.31	422.62
Smtnl2	0.98	0.018	0.89	0.013	0.28	0.55	95.97	177.8	48.82	59.76
Spsb4	0.67	3e-05	0.89	4.4e-11	0.44	0.014	287.9	531.64	181.47	247.9
Tifa	2.27	9.8e-21	0.72	5.8e-05	0.58	0.047	197.4	325.91	41.39	61.24
Abcc8	-0.81	0.0047	-0.81	0.0021	-0.34	0.28	353.08	202.14	618.97	489.43
Camp	-1.25	0.011	-0.99	0.033	0.16	0.77	76.76	38.37	182.83	204.25
Flnb	-0.64	0.00022	-0.72	3.4e-06	-0.48	0.012	16240.8	9871.36	25265.9	18146.5
Kcne3	-0.98	7.1e-05	-0.63	0.0066	-0.5	0.068	158.92	102.3	313.94	222.24
Sipa1l1	-0.72	0.029	-0.65	0.03	-0.36	0.33	2275.8	1453.87	3760.83	2940.64
Tbc1d2b	-0.73	0.0027	-0.64	0.0035	-0.27	0.3	2220.95	1429.79	3675.34	3042.2
Tnk1	-0.67	0.038	-0.62	0.05	-0.08	0.82	48.87	31.69	77.87	73.92
Ttc21a	-1.2	0.018	-0.96	0.049	-0.38	0.49	45.61	23.34	105.19	80.76
Vcam1	-1.8	3.8e-09	-1.32	1.8e-06	-0.48	0.15	1089.15	436.84	3792.27	2720.99

## Sheet: S4B# Er_D Ar_shC Pathways
Enrichment analysis report
Enrichment by Pathway Maps					Er_D Ar_shC
#	Maps	Total	pValue	Min FDR	p-value	FDR	In Data	Network Objects from Active Data
1	Gamma-secretase proteolytic targets	76	4.92282e-13	1.55561e-10	4.92282e-13	1.55561e-10	9	alphaAPPs, Amyloid beta 40, NOTCH4, APP-C59 (AICD), Amyloid beta 42, NOTCH4 (ICD4), APP-C99, APP-C83 (CTF), APP
2	Gamma-Secretase regulation of neuronal cell development and function	57	1.91491e-10	3.02557e-08	1.91491e-10	3.02557e-08	7	Amyloid beta, Amyloid beta 40, betaAPPs, c-Fos, APP-C59 (AICD), APP-C99, APP
3	Role of IFN-beta in the improvement of blood-brain barrier integrity in multiple sclerosis	27	5.97317e-05	0.00527475	5.97317e-05	0.00527475	3	c-Fos, VCAM1, sVCAM1
4	Cell cycle_Regulation of G1/S transition (part 2)	28	6.6769e-05	0.00527475	6.6769e-05	0.00527475	3	c-Fos, Cyclin D, Cyclin D2
5	Aberrant lipid trafficking and metabolism in age-related macular degeneration pathogenesis	60	0.000655255	0.0414121	0.000655255	0.0414121	3	Amyloid beta 42, APP-C99, APP
6	Regulation of lipid metabolism_Stimulation of Arachidonic acid production by ACM receptors	72	0.00111563	0.0587565	0.00111563	0.0587565	3	alphaAPPs, betaAPPs, APP
7	Gamma-secretase regulation of mammary cell development	21	0.00161434	0.0728761	0.00161434	0.0728761	2	NOTCH4, NOTCH4 (ICD4)
8	Immune response_MIF-mediated glucocorticoid regulation	23	0.00193795	0.0736362	0.00193795	0.0736362	2	c-Fos, VCAM1
9	Immune response_IL-2 signaling via JAK/ STAT	25	0.00228976	0.0736362	0.00228976	0.0736362	2	c-Fos, Cyclin D2
10	Immune response_IL-3 signaling via JAK/STAT, p38, JNK and NF-kB	93	0.00233026	0.0736362	0.00233026	0.0736362	3	NOTCH4, c-Fos, Cyclin D2
11	Activation of osteoclast differentiation in bone lesions formation in multiple myeloma	27	0.00266945	0.0755676	0.00266945	0.0755676	2	c-Fos, VCAM1
12	Role of Th17 cells in asthma	28	0.00286965	0.0755676	0.00286965	0.0755676	2	IL-22, VCAM1
13	Gamma-secretase regulation of angiogenesis	30	0.00329059	0.0783135	0.00329059	0.0783135	2	NOTCH4, NOTCH4 (ICD4)
14	Immune response_B cell antigen receptor (BCR) pathway	110	0.00374968	0.0783135	0.00374968	0.0783135	3	c-Fos, VCAM1, Cyclin D2
15	Stem cells_EGF-induced proliferation of Type C cells in SVZ of adult brain	33	0.00397274	0.0783135	0.00397274	0.0783135	2	alphaAPPs, APP
16	Immune response_IL-11 signaling via JAK/STAT	34	0.00421351	0.0783135	0.00421351	0.0783135	2	c-Fos, Metallothionein-II
17	Interleukins-induced inflammatory response in asthmatic airway fibroblasts	35	0.0044609	0.0783135	0.0044609	0.0783135	2	c-Fos, VCAM1
18	Th2 cytokine- and TNF-alpha-induced inflammatory response in asthmatic airway fibroblasts	35	0.0044609	0.0783135	0.0044609	0.0783135	2	c-Fos, VCAM1
19	Immune response_IL-22 signaling pathway	36	0.00471487	0.0784158	0.00471487	0.0784158	2	IL-22, c-Fos
20	Immune response_Role of integrins in NK cells cytotoxicity	38	0.00524245	0.0788864	0.00524245	0.0788864	2	c-Fos, VCAM1
21	Cell cycle_Regulation of G1/S transition (part 1)	38	0.00524245	0.0788864	0.00524245	0.0788864	2	Cyclin D, Cyclin D2
22	Development_VEGF signaling and activation	42	0.00637503	0.0915686	0.00637503	0.0915686	2	c-Fos, VCAM1
23	Regulation of immune cell differentiation by Notch signaling	43	0.00667409	0.0916962	0.00667409	0.0916962	2	NOTCH4, NOTCH4 (ICD4)
